# Supplementary material for: Multiple Hits in Acute Pancreatitis: Components of Metabolic Syndrome Synergize Each Other’s Deteriorating Effects
Source: Front Physiol. 2019 Sep 20;10:1202. doi: 10.3389/fphys.2019.01202 (PMC6763590; doi:10.3389/fphys.2019.01202)
Supplement: APPENDIX S4 — Statistics of individual effect analysis. [file Table_1.XLSX]

## Sheet: Supp App 4
Supplementary Appendix 4. Statistics of the individual effect analysis.
	OBESITY			HYPERTENSION			HYPERLIPIDEMIA			DIABETES
	OR	Lower CI	Upper CI	OR	Lower CI	Upper CI	OR	Lower CI	Upper CI	OR	Lower CI	Upper CI
Severity	2.15278	1.3104	3.53668	2.38581	1.29928	4.38093	1.47339	0.836656	2.59472	1.00229	0.515778	1.94771
Mortality	1.3943	0.656866	2.95961	2.37786	0.952144	5.93842	0.609557	0.221445	1.67789	0.780655	0.269537	2.261
Local complications	1.08098	0.828954	1.40963	0.944483	0.726181	1.22841	1.55246	1.1737	2.05344	0.971922	0.698653	1.35208
Acute fluid collection	1.10762	0.84028	1.46001	1.07869	0.817423	1.42345	1.48292	1.10767	1.98531	1.11858	0.798331	1.56728
Pseudocyst	0.915369	0.576934	1.45233	1.39364	0.890758	2.18044	1.81273	1.14189	2.87768	1.00533	0.575225	1.75702
Necrosis	1.49159	0.977814	2.27531	1.03272	0.663043	1.6085	1.09322	0.690796	1.73006	0.805436	0.448589	1.44615
New onset diabetes	1.32514	0.724075	2.42515	1.58204	0.795862	3.14484	1.43347	0.771063	2.66496	1.048	1.03419	1.06199
Systemic complications	1.99321	1.30358	3.04767	2.82975	1.63967	4.88362	1.49947	0.93802	2.39697	1.48488	0.892126	2.47147
Respiratory failure	2.14822	1.26322	3.65324	3.13555	1.50843	6.5178	1.08844	0.593673	1.99555	1.82272	0.992579	3.34715
Heart failure	2.21123	0.966781	5.05756	3.81809	1.11233	13.1056	1.06739	0.421955	2.70012	0.755172	0.222326	2.56508
Renal failure	4.56226	2.23341	9.31948	6.39587	1.93257	21.1672	2.16566	1.05769	4.43424	0.868931	0.332351	2.27182	Risk estimate
LENGTH OF HOSPITAL STAY	OBESITY			HYPERTENSION			HYPERLIPIDEMIA			DIABETES
	NON-OB	OB	p	NON-HT	HT	p	NON-HL	HL	p	NON-DM	DM	p
Average LOS (days)	10.4	12.1	0.00801784	10.5	11.8	0.0200915	10.5	11.4	0.0528984	10.7	11.8	0.139039
SD LOS	8.6	10.6		7.9	10.1		9	10.3		9	10.6		Mann-Whitney U/Wilcoxon W/Z
AGE	OBESITY			HYPERTENSION			HYPERLIPIDEMIA			DIABETES
	NON-OB	OB	p	NON-HT	HT	p	NON-HL	HL	p	NON-DM	DM	p
Average Age (years)	55.4131	56.3019	0.398219	46.1973	63.8151	8.16619e-76	56.3741	54.0029	0.0316807	54.49	61.7233	1.97538e-08
SD Age	17.7146	15.1818		15.1821	14.1165		17.8135	14.4871		17.3157	13.8584		t-test for Equality of Means
SEX	OBESITY			HYPERTENSION			HYPERLIPIDEMIA			DIABETES
	OR	Lower CI	Upper CI	OR	Lower CI	Upper CI	OR	Lower CI	Upper CI	OR	Lower CI	Upper CI
Male	0.745564	0.584251	0.951416	0.661873	0.519288	0.843609	1.46703	1.12413	1.91454	1.19189	0.878573	1.61694	Risk estimate
