# Supplementary material for: Multiple Hits in Acute Pancreatitis: Components of Metabolic Syndrome Synergize Each Other’s Deteriorating Effects
Source: Front Physiol. 2019 Sep 20;10:1202. doi: 10.3389/fphys.2019.01202 (PMC6763590; doi:10.3389/fphys.2019.01202)
Supplement: APPENDIX S5 — Joint effect analysis. (A) Description of demography and incidences of the different outcomes. (B) Statistics. [file Table_2.XLSX]

## Sheet: Supp App 5A
Supplementary Appendix 5A. Joint effect analysis. MetS factor combinations in AP. Description of demography and incidences of the different outcomes.
	n	%	Severe AP	Moderate	Mild	Mortality	Local complication	Acute fluid collection	Necrosis	Pseudocyst	New onset diabetes	Systemic complications	Heart failure	Respiratory failure	Renal failure
No MetS factors	189	0.209	0.026455	0.216931	0.756614	0.00529101	0.238095	0.185185	0.0634921	0.0634921	0.015873	0.042328	0.00529101	0.026455	0.00529101
Hypertension (HT)	196	0.216336	0.0663265	0.260204	0.673469	0.0408163	0.30102	0.260204	0.0816327	0.102041	0.0459184	0.0918367	0.0306122	0.0612245	0.0306122
Obesity (OB)	50	0.0551876	0.04	0.18	0.78	0	0.22	0.2	0.1	0.04	0.06	0.04	0.04	0.04	0
Hyperlipidemia (HL)	68	0.0750552	0	0.352941	0.647059	0.0147059	0.352941	0.279412	0.102941	0.0735294	0.0441176	0	0	0	0
Diabetes (DM)	5	0.00551876	0	0.2	0.8	0	0.2	0.2	0.2	0.2	0	0	0	0	0
HT+OB	95	0.104857	0.0526316	0.168421	0.778947	0.0421053	0.221053	0.210526	0.126316	0.0421053	0.0315789	0.0631579	0.0210526	0.0210526	0.0631579
HT+HL	85	0.093819	0.0941176	0.258824	0.647059	0.0117647	0.317647	0.258824	0.0705882	0.0941176	0.0823529	0.0941176	0.0117647	0.0235294	0.0352941
HT+DM	25	0.0275938	0.04	0.2	0.76	0.04	0.2	0.2	0	0.04	0	0.12	0	0.12	0.04
OB+HL	18	0.0198675	0	0.333333	0.666667	0	0.333333	0.166667	0.111111	0.166667	0.0555556	0	0	0	0
OB+DM	2	0.00220751	0	0	1	0	0	0	0	0	0	0	0	0	0
HL+DM	6	0.00662252	0	0.166667	0.833333	0	0.166667	0.166667	0	0	0	0	0	0	0
HT+OB+HL	43	0.0474614	0.162791	0.209302	0.627907	0.0232558	0.372093	0.325581	0.139535	0.139535	0.139535	0.232558	0.0697674	0.116279	0.162791
HT+OB+DM	28	0.0309051	0.0714286	0.142857	0.785714	0	0.178571	0.178571	0.0714286	0.0357143	0	0.107143	0	0.107143	0
HT+HL+DM	38	0.0419426	0.0263158	0.210526	0.763158	0	0.210526	0.184211	0.0789474	0.131579	0	0.0789474	0.0263158	0.0263158	0
OB+HL+DM	8	0.00883002	0	0.75	0.25	0	0.75	0.75	0.125	0	0	0.125	0	0	0.125
HT+OB+HL+DM	50	0.0551876	0.06	0.32	0.62	0.02	0.38	0.36	0.04	0.16	0	0.12	0.02	0.1	0.06
Total	906	1	0.0518764	0.241722	0.706402	0.0198675	0.280353	0.239514	0.0827815	0.0838852	0.0386313	0.0750552	0.0187638	0.0441501	0.0309051
	n	%	Male	Female	Average age	SD	Average LOH	SD	Biliary	Alcoholic	Hypertriglyceridemic	Alc+hypertriglyceridemic	Post ERCP	Combined	Idiopathic	Other
No MetS factors	189	0.209	0.656085	0.343915	47.4339	16.5083	9.96825	8.24808	0.285714	0.232804	0	0	0.047619	0.100529	0.201058	0.132275
Hypertension (HT)	196	0.216336	0.489796	0.510204	67.1837	14.8837	11.9082	10.7733	0.423469	0.173469	0.00510204	0	0.0306122	0.0663265	0.22449	0.0765306
Obesity (OB)	50	0.0551876	0.44	0.56	46.4	15.9745	10.88	9.85536	0.58	0.08	0	0	0	0.12	0.16	0.06
Hyperlipidemia (HL)	68	0.0750552	0.647059	0.352941	46.2941	13.3339	10.9853	6.81196	0.205882	0.176471	0.117647	0.0588235	0	0.117647	0.294118	0.0294118
Diabetes (DM)	5	0.00551876	0.6	0.4	55.2	16.0375	9.8	5.01996	0.2	0.2	0	0	0	0.2	0.4	0
HT+OB	95	0.104857	0.410526	0.589474	61.7895	11.8509	10.5053	6.18315	0.621053	0.0947368	0	0	0.0210526	0.0736842	0.136842	0.0526316
HT+HL	85	0.093819	0.670588	0.329412	58.2588	13.817	10.3529	9.36776	0.317647	0.176471	0.0823529	0.0823529	0.0117647	0.0470588	0.235294	0.0470588
HT+DM	25	0.0275938	0.56	0.44	74.24	11.2926	10.04	5.93352	0.56	0.08	0	0	0.08	0.04	0.16	0.08
OB+HL	18	0.0198675	0.833333	0.166667	37.7778	9.63178	11.3889	10.6834	0.111111	0.333333	0.0555556	0.166667	0	0.111111	0.166667	0.0555556
OB+DM	2	0.00220751	0	1	61	0	10	5.65685	1	0	0	0	0	0	0	0
HL+DM	6	0.00662252	0.833333	0.166667	51.5	9.52365	8.16667	3.60093	0.333333	0.333333	0.166667	0	0	0	0.166667	0
HT+OB+HL	43	0.0474614	0.604651	0.395349	55.093	12.9354	12.9302	11.4359	0.325581	0.0697674	0.162791	0.0465116	0.0232558	0.0697674	0.232558	0.0697674
HT+OB+DM	28	0.0309051	0.607143	0.392857	66.3214	10.9884	12.2143	9.23503	0.535714	0.142857	0	0	0.0357143	0.107143	0.178571	0
HT+HL+DM	38	0.0419426	0.605263	0.394737	62.8947	12.8185	9.55263	4.36012	0.263158	0.157895	0.105263	0.0789474	0.0263158	0.0526316	0.210526	0.105263
OB+HL+DM	8	0.00883002	0.75	0.25	49.5	10.2539	16.875	9.96333	0	0.25	0.5	0	0	0	0.25	0
HT+OB+HL+DM	50	0.0551876	0.56	0.44	57.76	12.4664	16.36	17.2174	0.28	0.12	0.12	0.02	0	0.12	0.26	0.08
Total	906	1	0.572848	0.427152	56.9161	16.6526	11.2307	9.60023	0.375276	0.165563	0.0430464	0.0220751	0.0253863	0.0827815	0.210817	0.0750552

## Sheet: Supp App 5B
Supplementary Appendix 5B. Joint effect analysis. MetS factor combinations in AP. Statistics.
				Severe AP			Mortality			Local complication			Acute fluid collection			Necrosis			Pseudocyst
				OR	Lower CI	Upper CI	OR	Lower CI	Upper CI	OR	Lower CI	Upper CI	OR	Lower CI	Upper CI	OR	Lower CI	Upper CI	OR	Lower CI	Upper CI
0 factor	No MetS factors	189	0.209
1 factor	HT	196	0.216336	2.61421	0.913436	7.48173	0.125	0.0154816	1.00926	0.720043	0.457449	1.13338	0.64142	0.39418	1.04374	0.762784	0.350767	1.65876	0.596591	0.283042	1.25748
	OB	50	0.0551876	1.53333	0.288557	8.14783	1.00532	0.99492	1.01583	1.1157	0.527918	2.35793	0.915033	0.417678	2.00462	0.613636	0.205607	1.83141	1.63636	0.354122	7.56148
	HL	68	0.0750552	N/A	N/A	N/A	0.356383	0.0219816	5.77796	0.576923	0.316729	1.05087	0.589955	0.309667	1.12394	0.594156	0.223758	1.57769	0.859091	0.291094	2.53539
	DM	5	0.00551876
2 factors	HT+OB	95	0.104857	2.04444	0.577041	7.24342	0.121011	0.0133341	1.09821	1.09391	0.606547	1.97286	0.846405	0.45737	1.56635	0.465909	0.200742	1.08135	1.53409	0.481042	4.89237
	HT+HL	85	0.093819	3.82338	1.21234	12.0579	0.446809	0.0276165	7.22894	0.675991	0.383693	1.19096	0.65508	0.35642	1.204	0.897727	0.325244	2.47788	0.65625	0.257939	1.66964
	HT+DM	25	0.0275938	1.53333	0.171818	13.6837	0.12766	0.00773062	2.1081	1.25874	0.446843	3.54583	0.915033	0.321317	2.60579	1.06818	1.02905	1.10881	1.63636	0.203595	13.152
	OB+HL	18	0.0198675	N/A	N/A	N/A	1.00532	0.99492	1.01583	0.629371	0.223421	1.77292	1.14379	0.313958	4.16698	0.545455	0.112124	2.6535	0.340909	0.0865758	1.3424
	OB+DM	2	0.00220751
	HL+DM	6	0.00662252
3 factors	HT+OB+HL	43	0.0474614	7.15556	2.15104	23.8034	0.223404	0.0136954	3.64424	0.531031	0.26284	1.07287	2.11034	1.0109	4.40555	0.420455	0.148297	1.19208	0.420455	0.148297	1.19208
	HT+OB+DM	28	0.0309051	2.83077	0.522093	15.3483	1.00532	0.99492	1.01583	1.44755	0.520159	4.0284	1.05229	0.37399	2.9608	0.886364	0.187649	4.18676	1.84091	0.230025	14.733
	HT+HL+DM	38	0.0419426	0.994595	0.112895	8.76231	1.00532	0.99492	1.01583	1.18007	0.504986	2.75763	1.01307	0.412443	2.48838	0.795455	0.213319	2.96621	0.45	0.148667	1.36211
	OB+HL+DM	8	0.00883002
4 factors	HT+OB+HL+DM	50	0.0551876	2.34894	0.541832	10.183	0.260638	0.0160155	4.24167	1.94767	1.00458	3.77612	2.45893	1.24034	4.87474	1.63636	0.354122	7.56148	2.79365	1.07415	7.26574
				New onset diabetes			Systemic complications			Heart failure			Respiratory failure			Renal failure
				OR	Lower CI	Upper CI	OR	Lower CI	Upper CI	OR	Lower CI	Upper CI	OR	Lower CI	Upper CI	OR	Lower CI	Upper CI
0 factor	No MetS factors	189	0.209
1 factor	HT	196	0.216336	0.335135	0.0893121	1.25756	0.441962	0.187344	1.04263	0.170251	0.0203004	1.42782	0.423573	0.146272	1.22658	0.170251	0.0203004	1.42782
	OB	50	0.0551876	0.254054	0.0496765	1.29927	1.07263	0.220515	5.21745	0.129032	0.0114584	1.45302	0.662983	0.124753	3.52333	1.00538	0.994866	1.016
	HL	68	0.0750552	0.351351	0.0691807	1.78443	1.04469	1.01351	1.07683	1.00538	0.994866	1.016	1.02762	1.00337	1.05247	1.00538	0.994866	1.016
	DM	5	0.00551876
2 factors	HT+OB	95	0.104857	0.491892	0.0973583	2.48523	0.662942	0.223205	1.96901	0.25	0.0223792	2.79277	1.28453	0.244537	6.74751	12.5393	1.48713	105.73
	HT+HL	85	0.093819	5.53419	1.39487	21.9571	0.418994	0.151634	1.15776	0.44086	0.0272423	7.13441	1.11878	0.212592	5.8877	0.143369	0.0146895	1.39928
	HT+DM	25	0.0275938	1.01622	0.997885	1.03488	0.327747	0.0809155	1.32753	1.00538	0.994866	1.016	4.93636	1.10343	22.0835	0.129032	0.00781344	2.13086
	OB+HL	18	0.0198675	0.275676	0.0271719	2.7969	1.04469	1.01351	1.07683	1.00538	0.994866	1.016	1.02762	1.00337	1.05247	1.00538	0.994866	1.016
	OB+DM	2	0.00220751
	HL+DM	6	0.00662252
3 factors	HT+OB+HL	43	0.0474614	10	2.39274	41.7931	6.7803	2.4916	18.451	13.95	1.41435	137.591	4.76316	1.31381	17.2687	36.1667	4.31749	302.96
	HT+OB+DM	28	0.0309051	1.01622	0.997885	1.03488	0.372439	0.0926426	1.49727	1.00538	0.994866	1.016	0.230203	0.0518195	1.02265	1.00538	0.994866	1.016
	HT+HL+DM	38	0.0419426	1.01622	0.997885	1.03488	0.521415	0.131774	2.06318	0.198925	0.0121673	3.25224	1.0221	0.116008	9.00534	1.00538	0.994866	1.016
	OB+HL+DM	8	0.00883002
4 factors	HT+OB+HL+DM	50	0.0551876	1.01622	0.997885	1.03488	3.05114	1.00685	9.24611	0.263441	0.016187	4.28745	4.02222	1.11625	14.4935	11.8723	1.20748	116.733
