# Supplementary material for: Multiple Hits in Acute Pancreatitis: Components of Metabolic Syndrome Synergize Each Other’s Deteriorating Effects
Source: Front Physiol. 2019 Sep 20;10:1202. doi: 10.3389/fphys.2019.01202 (PMC6763590; doi:10.3389/fphys.2019.01202)
Supplement: APPENDIX S6 — Database of the analysis. [file Table_3.XLSX]

## Sheet: METS
		year	1: no data, numeric	999999:no data, 1: male 2: female	0: BMI under 30 1: BMI 30 or above	0: no 1: yes (Szakács Zsolt CCI információja alapján, EASY-ben külön megnézve)	0: no 1: yes (Regiszterben bejelölt hyperlipidaemia + mért HTG nagyobb, mint 1.7 pirossal)	0: no 1: yes			1:under 18.5 2:18.5-24.99 3:25-29.99 4:30.00 and above		999999: no data 1: mild 2: moderate 3: severe	999999: no data 0: no 1: yes	999999: no data, numeric	999999: no data 0: no 1: yes	999999: no data 0: no 1: yes	999999: no data 0: no 1: yes	999999: no data 0: no 1: yes	999999: no data 0: no 1: yes	999999: no data 0: no 1: yes	999999: no data 0: no 1: yes	999999: no data 0: no 1: yes	999999: no data 0: no 1: yes	999999: no data 1: biliáris 2: alkoholos 3: hypertriglyceridaemia, hyperlipidaemia 4: gyógyszer indukálta 5:trauma 6: ischaemia 7: anatomiai anomalia 8: post ERCP 9: idiopathias 10: diéta hiba 12: Vírus fertőzés 13: Cystás fibrosis 14: Gluten-szenzitív enteropathia 15: Genetikai 16: egyéb		999999: no data 0: no 1: yes	999999: no data 0: no 1: yes	999999: no data 0: no 1: yes	999999: no data 0: no 1: yes	999999: no data 0: no 1: yes	999999: no data 0: no 1: yes	999999: no data 0: no 1: yes	999999: no data 0: no 1: yes	999999: no data 0: no 1: yes	999999: no data 0: no 1: yes	999999: no data 0: no 1: yes	999999: no data 0: no 1: yes	999999: no data 0: no 1: yes	999999: no data, text	999999: no data, numeric	999999: no data, numeric	999999: no data, numeric
REGISTRY		PERSONAL			METS FACTORS								OUTCOME												ETIOLOGY																BMI
Registry_code	Institute	Year_of_admission	Age_at_the_time_of_admission	Gender	Obesity	Hypertension	Hyperlipidemia	Diabetes	MetS factor combinations	Number of factors	BMI categories 4	Single AP, RAP, CP	Severity	Mortality	Length_of_hospitalization_days	Local_pancreatic_complications	Fluid_collection	Pseudocyst	Necrosis	New-onset_diabetes	Systemic_complications_organ_failure	Respiratory_failure	Heart_failure	Renal_failure	Etiology_Summary	Etiology	Etiology_Biliary	Etiology_Alcohol_induced	Etiology_Lipid_metabolic_disorder	Etiology_Post_ERCP	Etiology_Virus_infection	Etiology_Trauma	Etiology_Drug_induced	Etiology_Congenital_anatomical_malformation	Etiology_Cystic _fibrosis	Etiology_Gluten_sensitive_enteropathy	Etiology_Genetic	Etiology_Idiopathic	Etiology_other	Etiology_other_description	Height_cm	Weight_kg	BMI_kg_per_m2
1914	Hu, Debrecen, DEKK Belgyógyászati Intézet B ép. Gasztroenterológia	2017	41	1	0	0	0	0	No MS factors	No factors	2	single AP	2	0	17	1	1	0	1	0	0	0	0	0	2	alcoholic	0	1	0	0	0	0	0	0	0	0	0	0	0	999999	173	72	24.06
1913	Hu, Debrecen, DEKK Belgyógyászati Intézet B ép. Gasztroenterológia	2017	75	1	0	0	0	0	No MS factors	No factors	2	single AP	1	0	6	0	0	0	0	0	0	0	0	0	9	idiopathic	0	0	0	0	0	0	0	0	0	0	0	1	0	999999	180	70	21.6
1891	Hu, Debrecen, DEKK Belgyógyászati Intézet B ép. Gasztroenterológia	2017	82	2	1	1	0	1	HT+OB+DM	3 factors	4	CP	3	0	21	1	1	0	0	0	1	1	0	0	9	idiopathic	0	0	0	0	0	0	0	0	0	0	0	1	0	999999	158	88	35.25
1890	Hu, Debrecen, DEKK Belgyógyászati Intézet B ép. Gasztroenterológia	2016	48	2	1	1	1	0	HT+OB+HL	3 factors	4	single AP	3	1	7	1	1	0	0	0	1	0	1	1	1	biliary	1	0	0	0	0	0	0	0	0	0	0	0	0	999999	170	90	31.14
1888	Hu, Pécs, PTE I.sz. Belgyógyászati Klinika	2017	52	2	0	0	0	0	No MS factors	No factors	3	single AP	1	0	12	0	0	0	0	0	0	0	0	0	8	post ERCP	0	0	0	1	0	0	0	0	0	0	0	0	0	999999	164	74	27.51
1887	Hu, Pécs, PTE I.sz. Belgyógyászati Klinika	2017	29	2	0	0	0	0	No MS factors	No factors	3	single AP	1	0	5	0	0	0	0	0	0	0	0	0	1	biliary	1	0	0	0	0	0	0	0	0	0	0	0	0	999999	163	69	25.97
1882	Hu, Debrecen, DEKK Belgyógyászati Intézet B ép. Gasztroenterológia	2017	20	1	0	0	0	0	No MS factors	No factors	1	single AP	1	0	4	0	0	0	0	0	0	0	0	0	4	drug induced	0	0	0	0	0	0	1	0	0	0	0	0	0	imuran pankreatitis	172	50	16.9
1881	Hu, Debrecen, DEKK Belgyógyászati Intézet B ép. Gasztroenterológia	2017	87	2	1	0	0	0	OB	1 factor	4	single AP	1	0	8	0	0	0	0	0	0	0	0	0	1	biliary	1	0	0	0	0	0	0	0	0	0	0	0	0	999999	165	90	33.06
1880	Hu, Debrecen, DEKK Belgyógyászati Intézet B ép. Gasztroenterológia	2017	45	1	0	0	0	0	No MS factors	No factors	2	single AP	1	0	9	0	0	0	0	0	0	0	0	0	2	alcoholic	0	1	0	0	0	0	0	0	0	0	0	0	0	999999	185	82	23.96
1879	Hu, Debrecen, DEKK Belgyógyászati Intézet B ép. Gasztroenterológia	2017	58	1	0	0	0	0	No MS factors	No factors	2	single AP	1	0	8	1	0	1	0	0	0	0	0	0	9	idiopathic	0	0	0	0	0	0	0	0	0	0	0	1	0	999999	164	61	22.68
1868	Hu, Debrecen, DEKK Belgyógyászati Intézet B ép. Gasztroenterológia	2017	21	2	1	0	0	0	OB	1 factor	4	single AP	1	0	8	0	0	0	0	0	0	0	0	0	1	biliary	1	0	0	0	0	0	0	0	0	0	0	0	0	999999	156	76	31.23
1866	Hu, Debrecen, DEKK Belgyógyászati Intézet B ép. Gasztroenterológia	2017	76	2	1	1	0	0	HT+OB	2 factor	4	single AP	1	0	8	0	0	0	0	0	0	0	0	0	1	biliary	1	0	0	0	0	0	0	0	0	0	0	0	0	999999	155	78	32.47
1859	Hu, Pécs, PTE I.sz. Belgyógyászati Klinika	2017	67	2	1	1	0	0	HT+OB	2 factor	4	single AP	1	0	7	0	0	0	0	0	0	0	0	0	1	biliary	1	0	0	0	0	0	0	0	0	0	0	0	0	999999	165	91	33.43
1858	Hu, Debrecen, DEKK Belgyógyászati Intézet B ép. Gasztroenterológia	2017	59	2	1	1		0			4	single AP	1	0	5	0	0	0	0	0	0	0	0	0	9	idiopathic	0	0	0	0	0	0	0	0	0	0	0	1	0	999999	119	59	41.66
1857	Hu, Debrecen, DEKK Belgyógyászati Intézet B ép. Gasztroenterológia	2017	59	2	0	0	1	0	HL	1 factor	2	single AP	1	0	5	0	0	0	0	0	0	0	0	0	1	biliary	1	0	0	0	0	0	0	0	0	0	0	0	0	999999	187	65	18.59
1856	Hu, Debrecen, DEKK Belgyógyászati Intézet B ép. Gasztroenterológia	2017	85	2	0	1	0	0	HT	1 factor	2	RAP	1	0	7	0	0	0	0	0	0	0	0	0	1	biliary	1	0	0	0	0	0	0	0	0	0	0	0	0	999999	154	53	22.35
1855	Hu, Debrecen, DEKK Belgyógyászati Intézet B ép. Gasztroenterológia	2017	65	1	0	1	0	0	HT	1 factor	2	RAP	2	0	18	1	0	0	0	0	0	0	0	0	9, 16	combined	0	0	0	0	0	0	0	0	0	0	0	1	1	chr. pankreatitis acut fellángolása, etiológiára nem derült fény	174	73	24.11
1854	Hu, Debrecen, DEKK Belgyógyászati Intézet B ép. Gasztroenterológia	2017	65	1	1	1	1	1	HT+OB+HL+DM	4 factors	4	single AP	1	0	11	0	0	0	0	0	0	0	0	0	1	biliary	1	0	0	0	0	0	0	0	0	0	0	0	0	999999	170	120	41.52
1850	Hu, Pécs, PTE I.sz. Belgyógyászati Klinika	2017	31	2	0	0	0	0	No MS factors	No factors	2	single AP	1	0	7	0	0	0	0	0	0	0	0	0	4	drug induced	0	0	0	0	0	0	1	0	0	0	0	0	0	999999	168	62	21.97
1849	Hu, Debrecen, DEKK Belgyógyászati Intézet B ép. Gasztroenterológia	2017	76	2	0	1	1	0	HT+HL	2 factor	3	single AP	1	0	7	0	0	0	0	0	0	0	0	0	1	biliary	1	0	0	0	0	0	0	0	0	0	0	0	0	999999	158	74	29.64
1848	Hu, Debrecen, DEKK Belgyógyászati Intézet B ép. Gasztroenterológia	2016	57	1	1	1	1	1	HT+OB+HL+DM	4 factors	4	CP	2	0	43	1	1	1	0	0	0	0	0	0	2	alcoholic	0	1	0	0	0	0	0	0	0	0	0	0	0	999999	181	107	32.66
1847	Hu, Debrecen, DEKK Belgyógyászati Intézet B ép. Gasztroenterológia	2017	77	2	0	1	0	0	HT	1 factor	3	single AP	1	0	6	0	0	0	0	0	0	0	0	0	1	biliary	1	0	0	0	0	0	0	0	0	0	0	0	0	999999	165	70	25.71
1845	Hu, Pécs, PTE I.sz. Belgyógyászati Klinika	2017	30	2	0	0	0	0	No MS factors	No factors	3	single AP	1	0	5	0	0	0	0	0	0	0	0	0	8	post ERCP	0	0	0	1	0	0	0	0	0	0	0	0	0	999999	168	73	25.86
1844	Hu, Pécs, PTE I.sz. Belgyógyászati Klinika	2017	73	1	0	1	0	1	HT+DM	2 factor	3	single AP	2	0	8	0	0	0	0	0	1	1	0	1	1	biliary	1	0	0	0	0	0	0	0	0	0	0	0	0	999999	172	77	26.03
1843	Hu, Pécs, PTE I.sz. Belgyógyászati Klinika	2017	63	1	0	0	0	0	No MS factors	No factors	2	single AP	1	0	3	0	0	0	0	0	0	0	0	0	2	alcoholic	0	1	0	0	0	0	0	0	0	0	0	0	0	999999	168	70	24.8
1842	Hu, Pécs, PTE I.sz. Belgyógyászati Klinika	2017	67	1	0	0	0	0	No MS factors	No factors	3	CP	1	0	9	0	0	0	0	0	0	0	0	0	2	alcoholic	0	1	0	0	0	0	0	0	0	0	0	0	0	999999	166	70	25.4
1838	Hu, Debrecen, DEKK Belgyógyászati Intézet B ép. Gasztroenterológia	2017	21	2	1	1	1	1	HT+OB+HL+DM	4 factors	4	single AP	1	0	8	0	0	0	0	0	0	0	0	0	3	hyperlipidaemia	0	0	1	0	0	0	0	0	0	0	0	0	0	999999	180	116	35.8
1837	Hu, Debrecen, DEKK Belgyógyászati Intézet B ép. Gasztroenterológia	2017	70	2	1	1	0	0	HT+OB	2 factor	4	single AP	1	0	12	0	0	0	0	0	0	0	0	0	1	biliary	1	0	0	0	0	0	0	0	0	0	0	0	0	999999	163	87	32.74
1836	Hu, Debrecen, DEKK Belgyógyászati Intézet B ép. Gasztroenterológia	2017	89	2	0	1	0	1	HT+DM	2 factor	2	single AP	1	0	10	0	0	0	0	0	0	0	0	0	1	biliary	1	0	0	0	0	0	0	0	0	0	0	0	0	999999	175	63	20.57
1835	Hu, Debrecen, DEKK Belgyógyászati Intézet B ép. Gasztroenterológia	2016	67	2	1	1	1	0	HT+OB+HL	3 factors	4	single AP	1	0	16	0	0	0	0	0	0	0	0	0	1	biliary	1	0	0	0	0	0	0	0	0	0	0	0	0	999999	165	82	30.12
1833	Hu, Debrecen, DEKK Belgyógyászati Intézet B ép. Gasztroenterológia	2017	39	2	0	0	0	0	No MS factors	No factors	2	single AP	1	0	7	0	0	0	0	0	0	0	0	0	1	biliary	1	0	0	0	0	0	0	0	0	0	0	0	0	999999	156	47	19.31
1832	Hu, Pécs, PTE I.sz. Belgyógyászati Klinika	2017	39	1	0	1	1	0	HT+HL	2 factor	2	RAP	2	0	7	1	1	1	0	0	0	0	0	0	2, 16	combined	0	1	0	0	0	0	0	0	0	0	0	0	1	diéta hiba	165	62	22.77
1831	Hu, Pécs, PTE I.sz. Belgyógyászati Klinika	2017	26	2	0	0	0	0	No MS factors	No factors	2	RAP	2	0	5	1	1	1	0	0	0	0	0	0	16	other	0	0	0	0	0	0	0	0	0	0	0	0	1	diétahiba	170	71	24.57
1829	Hu, Pécs, PTE I.sz. Belgyógyászati Klinika	2017	72	1	1	1	1	0	HT+OB+HL	3 factors	4	single AP	2	0	6	1	1	0	0	0	1	1	0	0	8	post ERCP	0	0	0	1	0	0	0	0	0	0	0	0	0	999999	176	104	33.57
1826	Hu, Debrecen, DEKK Belgyógyászati Intézet B ép. Gasztroenterológia	2017	19	2	0	0	0	0	No MS factors	No factors	2	single AP	1	0	9	0	0	0	0	0	0	0	0	0	9	idiopathic	0	0	0	0	0	0	0	0	0	0	0	1	0	999999	169	70	24.51
1825	Hu, Debrecen, DEKK Belgyógyászati Intézet B ép. Gasztroenterológia	2017	63	1	1	1	1	0	HT+OB+HL	3 factors	4	single AP	1	0	10	0	0	0	0	0	0	0	0	0	9	idiopathic	0	0	0	0	0	0	0	0	0	0	0	1	0	999999	176	115	37.13
1824	Hu, Debrecen, DEKK Belgyógyászati Intézet B ép. Gasztroenterológia	2016	80	2	0	1	0	0	HT	1 factor	2	single AP	2	0	30	1	1	1	1	0	0	0	0	0	9	idiopathic	0	0	0	0	0	0	0	0	0	0	0	1	0	999999	162	55	20.96
1823	Hu, Debrecen, DEKK Belgyógyászati Intézet B ép. Gasztroenterológia	2017	35	2	0	0	0	0	No MS factors	No factors	2	single AP	1	0	8	0	0	0	0	0	0	0	0	0	1	biliary	1	0	0	0	0	0	0	0	0	0	0	0	0	999999	170	66	22.84
1822	Hu, Debrecen, DEKK Belgyógyászati Intézet B ép. Gasztroenterológia	2017	64	2	1	1	0	0	HT+OB	2 factor	4	single AP	1	0	10	0	0	0	0	0	0	0	0	0	1	biliary	1	0	0	0	0	0	0	0	0	0	0	0	0	999999	160	84	32.81
1819	Hu, Debrecen, DEKK Belgyógyászati Intézet B ép. Gasztroenterológia	2017	53	1	0	1	0	0	HT	1 factor	2	RAP	2	0	13	1	1	0	0	0	0	0	0	0	2	alcoholic	0	1	0	0	0	0	0	0	0	0	0	0	0	999999	163	56	21.08
1818	Hu, Debrecen, DEKK Belgyógyászati Intézet B ép. Gasztroenterológia	2017	81	2	0	1	0	0	HT	1 factor	2	single AP	1	0	8	0	0	0	0	0	0	0	0	0	1	biliary	1	0	0	0	0	0	0	0	0	0	0	0	0	999999	160	57	22.27
1817	Hu, Debrecen, DEKK Belgyógyászati Intézet B ép. Gasztroenterológia	2016	38	2	0	0	0	0	No MS factors	No factors	1	single AP	1	0	7	0	0	0	0	0	0	0	0	0	1	biliary	1	0	0	0	0	0	0	0	0	0	0	0	0	999999	176	53	17.11
1816	Hu, Debrecen, DEKK Belgyógyászati Intézet B ép. Gasztroenterológia	2016	37	1	0	1	1	0	HT+HL	2 factor	3	single AP	2	0	11	1	1	0	1	0	0	0	0	0	2	alcoholic	0	1	0	0	0	0	0	0	0	0	0	0	0	999999	176	82	26.47
1815	Hu, Debrecen, DEKK Belgyógyászati Intézet B ép. Gasztroenterológia	2016	64	2	0	1	1	0	HT+HL	2 factor	3	single AP	1	0	8	0	0	0	0	0	0	0	0	0	1	biliary	1	0	0	0	0	0	0	0	0	0	0	0	0	999999	158	73	29.24
1814	Hu, Debrecen, DEKK Belgyógyászati Intézet B ép. Gasztroenterológia	2016	63	2	0	1	1	0	HT+HL	2 factor	3	single AP	1	0	8	0	0	0	0	0	0	0	0	0	2	alcoholic	0	1	0	0	0	0	0	0	0	0	0	0	0	999999	150	59	26.22
1813	Hu, Debrecen, DEKK Belgyógyászati Intézet B ép. Gasztroenterológia	2017	59	2	0	0	1	0	HL	1 factor	3	single AP	1	0	6	0	0	0	0	0	0	0	0	0	9	idiopathic	0	0	0	0	0	0	0	0	0	0	0	1	0	999999	150	60	26.67
1812	Hu, Debrecen, DEKK Belgyógyászati Intézet B ép. Gasztroenterológia	2017	65	2	0	1	1	0	HT+HL	2 factor	3	single AP	2	0	13	1	1	1	0	0	0	0	0	0	16	other	0	0	0	0	0	0	0	0	0	0	0	0	1	diétahiba	164	74	27.51
1809	Hu, Debrecen, DEKK Belgyógyászati Intézet B ép. Gasztroenterológia	2017	51	1	0	1	1	0	HT+HL	2 factor	2	single AP	1	0	4	0	0	0	0	0	0	0	0	0	2	alcoholic	0	1	0	0	0	0	0	0	0	0	0	0	0	999999	168	70	24.8
1808	Hu, Debrecen, DEKK Belgyógyászati Intézet B ép. Gasztroenterológia	2016	92	2	0	1	1	1	HT+HL+DM	3 factors	3	single AP	1	0	11	0	0	0	0	0	0	0	0	0	1	biliary	1	0	0	0	0	0	0	0	0	0	0	0	0	999999	160	64	25
1807	Hu, Debrecen, DEKK Belgyógyászati Intézet B ép. Gasztroenterológia	2016	19	2	0	0	1	0	HL	1 factor	2	single AP	1	0	6	0	0	0	0	0	0	0	0	0	9	idiopathic	0	0	0	0	0	0	0	0	0	0	0	1	0	999999	165	57	20.94
1806	Hu, Debrecen, DEKK Belgyógyászati Intézet B ép. Gasztroenterológia	2016	68	2	0	1	1	0	HT+HL	2 factor	2	single AP	1	0	5	0	0	0	0	0	0	0	0	0	1	biliary	1	0	0	0	0	0	0	0	0	0	0	0	0	999999	152	53	22.94
1805	Hu, Debrecen, DEKK Belgyógyászati Intézet B ép. Gasztroenterológia	2016	39	1	1	0	0	0	OB	1 factor	4	single AP	1	0	9	0	0	0	0	0	0	0	0	0	9	idiopathic	0	0	0	0	0	0	0	0	0	0	0	1	0	999999	189	140	39.19
1804	Hu, Debrecen, DEKK Belgyógyászati Intézet B ép. Gasztroenterológia	2016	63	1	0	0	0	1	DM	1 factor	2	single AP	1	0	6	0	0	0	0	0	0	0	0	0	1, 2	combined	1	1	0	0	0	0	0	0	0	0	0	0	0	999999	184	72	21.27
1803	Hu, Debrecen, DEKK Belgyógyászati Intézet B ép. Gasztroenterológia	2016	51	2	1	1	0	0	HT+OB	2 factor	4	single AP	1	0	7	0	0	0	0	0	0	0	0	0	1	biliary	1	0	0	0	0	0	0	0	0	0	0	0	0	999999	165	83	30.49
1802	Hu, Debrecen, DEKK Belgyógyászati Intézet B ép. Gasztroenterológia	2016	42	2	1	0	1	1	OB+HL+DM	3 factors	4	RAP	1	0	17	0	0	0	0	0	0	0	0	0	3	hyperlipidaemia	0	0	1	0	0	0	0	0	0	0	0	0	0	999999	174	106	35.01
1801	Hu, Debrecen, DEKK Belgyógyászati Intézet B ép. Gasztroenterológia	2016	64	2	1	1	0	0	HT+OB	2 factor	4	single AP	1	0	8	0	0	0	0	0	0	0	0	0	1	biliary	1	0	0	0	0	0	0	0	0	0	0	0	0	999999	152	83	35.92
1799	Hu, Debrecen, DEKK Belgyógyászati Intézet B ép. Gasztroenterológia	2016	68	2	0	1	1	0	HT+HL	2 factor	2	single AP	1	0	7	0	0	0	0	0	0	0	0	0	1	biliary	1	0	0	0	0	0	0	0	0	0	0	0	0	999999	162	65	24.77
1798	Hu, Debrecen, DEKK Belgyógyászati Intézet B ép. Gasztroenterológia	2016	25	2	0	0	0	0	No MS factors	No factors	2	single AP	1	0	8	0	0	0	0	0	0	0	0	0	9, 16	combined	0	0	0	0	0	0	0	0	0	0	0	1	1	genetikai kivizsgálás, vírus szerológia folyamatban	178	69	21.78
1795	Hu, Debrecen, DEKK Belgyógyászati Intézet B ép. Gasztroenterológia	2017	78	2	0	1	1	0	HT+HL	2 factor	3	RAP	1	0	8	0	0	0	0	0	0	0	0	0	9	idiopathic	0	0	0	0	0	0	0	0	0	0	0	1	0	999999	150	58	25.78
1793	Hu, Debrecen, DEKK Belgyógyászati Intézet B ép. Gasztroenterológia	2016	80	2	1	1	1	0	HT+OB+HL	3 factors	4	single AP	1	0	7	0	0	0	0	0	0	0	0	0	1	biliary	1	0	0	0	0	0	0	0	0	0	0	0	0	999999	165	97	35.63
1789	Hu, Debrecen, DEKK Belgyógyászati Intézet B ép. Gasztroenterológia	2017	51	2	0	1	1	1	HT+HL+DM	3 factors	2	single AP	2	0	16	1	1	1	0	0	0	0	0	0	3	hyperlipidaemia	0	0	1	0	0	0	0	0	0	0	0	0	0	999999	151	53	23.24
1788	Hu, Pécs, PTE I.sz. Belgyógyászati Klinika	2017	75	2	1	1	1	1	HT+OB+HL+DM	4 factors	4	single AP	1	0	4	0	0	0	0	0	0	0	0	0	1	biliary	1	0	0	0	0	0	0	0	0	0	0	0	0	999999	150	69	30.67
1786	Hu, Debrecen, DEKK Belgyógyászati Intézet B ép. Gasztroenterológia	2017	61	2	0	0	1	0	HL	1 factor	2	RAP	1	0	6	0	0	0	0	0	0	0	0	0	16	other	0	0	0	0	0	0	0	0	0	0	0	0	1	autoimmun? genetikai? vizsgálatok folyamatban	165	52	19.1
1785	Hu, Debrecen, DEKK Belgyógyászati Intézet B ép. Gasztroenterológia	2017	55	1	0	0	0	0	No MS factors	No factors	2	RAP	1	0	9	0	0	0	0	0	0	0	0	0	2	alcoholic	0	1	0	0	0	0	0	0	0	0	0	0	0	999999	165	58	21.3
1784	Hu, Pécs, PTE I.sz. Belgyógyászati Klinika	2017	42	1	1	0	1	0	OB+HL	2 factor	4	single AP	2	0	5	1	0	0	1	1	0	0	0	0	3, 16	combined	0	0	1	0	0	0	0	0	0	0	0	0	1	diétahiba	175	115	37.55
1783	Hu, Pécs, PTE I.sz. Belgyógyászati Klinika	2017	57	1	0	1	1	1	HT+HL+DM	3 factors	3	RAP	1	0	4	0	0	0	0	0	0	0	0	0	16	other	0	0	0	0	0	0	0	0	0	0	0	0	1	diéta hiba	172	86	29.07
1782	Hu, Pécs, PTE I.sz. Belgyógyászati Klinika	2017	61	1	0	0	0	0	No MS factors	No factors	2	RAP	1	0	4	0	0	0	0	0	0	0	0	0	9	idiopathic	0	0	0	0	0	0	0	0	0	0	0	1	0	999999	176	71	22.92
1777	Hu, Pécs, PTE I.sz. Belgyógyászati Klinika	2017	53	1	0	1	1	0	HT+HL	2 factor	2	RAP	1	0	8	0	0	0	0	0	0	0	0	0	16	other	0	0	0	0	0	0	0	0	0	0	0	0	1	Wirsungolithiasis	170	60	20.76
1767	Hu, Debrecen, DEKK Belgyógyászati Intézet B ép. Gasztroenterológia	2016	52	1	0	0	1	0	HL	1 factor	2	single AP	1	0	6	0	0	0	0	0	0	0	0	0	2	alcoholic	0	1	0	0	0	0	0	0	0	0	0	0	0	999999	163	56	21.08
1766	Hu, Debrecen, DEKK Belgyógyászati Intézet B ép. Gasztroenterológia	2017	74	1	0	1	0	1	HT+DM	2 factor	3	RAP	1	0	11	0	0	0	0	0	0	0	0	0	2	alcoholic	0	1	0	0	0	0	0	0	0	0	0	0	0	999999	176	89	28.73
1765	Hu, Debrecen, DEKK Belgyógyászati Intézet B ép. Gasztroenterológia	2017	81	1	1	1	0	0	HT+OB	2 factor	4	single AP	1	0	9	0	0	0	0	0	0	0	0	0	1	biliary	1	0	0	0	0	0	0	0	0	0	0	0	0	999999	184	110	32.49
1764	Hu, Pécs, PTE I.sz. Belgyógyászati Klinika	2017	35	2	1	0	0	0	OB	1 factor	4	RAP	1	0	3	0	0	0	0	0	0	0	0	0	2	alcoholic	0	1	0	0	0	0	0	0	0	0	0	0	0	999999	162	90	34.29
1763	Hu, Debrecen, DEKK Belgyógyászati Intézet B ép. Gasztroenterológia	2017	43	1	0	0	0	0	No MS factors	No factors	2	single AP	1	0	8	0	0	0	0	0	0	0	0	0	1	biliary	1	0	0	0	0	0	0	0	0	0	0	0	0	999999	173	74	24.73
1757	Hu, Debrecen, DEKK Belgyógyászati Intézet B ép. Gasztroenterológia	2017	47	2	0	1	0	0	HT	1 factor	3	single AP	1	0	7	0	0	0	0	0	0	0	0	0	1	biliary	1	0	0	0	0	0	0	0	0	0	0	0	0	999999	160	66	25.78
1756	Hu, Pécs, PTE I.sz. Belgyógyászati Klinika	2017	83	2	0	1	0	0	HT	1 factor	2	single AP	1	0	7	0	0	0	0	0	0	0	0	0	1	biliary	1	0	0	0	0	0	0	0	0	0	0	0	0	999999	160	60	23.44
1755	Hu, Pécs, PTE I.sz. Belgyógyászati Klinika	2017	76	1	0	1	0	0	HT	1 factor	3	single AP	1	0	6	0	0	0	0	0	0	0	0	0	9	idiopathic	0	0	0	0	0	0	0	0	0	0	0	1	0	999999	174	78	25.76
1754	Hu, Pécs, PTE I.sz. Belgyógyászati Klinika	2017	86	1	0	1	0	1	HT+DM	2 factor	2	single AP	1	0	5	0	0	0	0	0	0	0	0	0	1	biliary	1	0	0	0	0	0	0	0	0	0	0	0	0	999999	168	58	20.55
1752	Hu, Szeged, SZTE I. sz. Belgyógyászati Klinika	2016	26	1	0	0	0	0	No MS factors	No factors	2	single AP	1	0	6	0	0	0	0	0	0	0	0	0	1	biliary	1	0	0	0	0	0	0	0	0	0	0	0	0	999999	183	78	23.29
1751	Hu, Pécs, PTE I.sz. Belgyógyászati Klinika	2017	23	1	0	0	0	0	No MS factors	No factors	3	RAP	1	0	5	0	0	0	0	0	0	0	0	0	16	other	0	0	0	0	0	0	0	0	0	0	0	0	1	diétahiba	171	79	27.02
1750	Hu, Pécs, PTE I.sz. Belgyógyászati Klinika	2017	51	2	0	1	1	1	HT+HL+DM	3 factors	2	single AP	2	0	14	0	0	0	0	0	1	1	0	0	1	biliary	1	0	0	0	0	0	0	0	0	0	0	0	0	999999	168	58	20.55
1749	Hu, Pécs, PTE I.sz. Belgyógyászati Klinika	2017	78	1	0	1	0	0	HT	1 factor	3	single AP	1	0	8	0	0	0	0	0	0	0	0	0	1	biliary	1	0	0	0	0	0	0	0	0	0	0	0	0	999999	172	75	25.35
1745	Hu, Pécs, PTE I.sz. Belgyógyászati Klinika	2017	60	2	1	1	1	1	HT+OB+HL+DM	4 factors	4	single AP	1	0	3	0	0	0	0	0	0	0	0	0	9	idiopathic	0	0	0	0	0	0	0	0	0	0	0	1	0	999999	165	89	32.69
1744	Hu, Pécs, PTE I.sz. Belgyógyászati Klinika	2017	47	1	1	1	0	0	HT+OB	2 factor	4	single AP	1	0	11	0	0	0	0	0	0	0	0	0	1	biliary	1	0	0	0	0	0	0	0	0	0	0	0	0	999999	178	108	34.09
1743	Hu, Pécs, PTE I.sz. Belgyógyászati Klinika	2017	42	1	0	1	1	0	HT+HL	2 factor	2	RAP	2	0	4	1	0	1	1	0	0	0	0	0	2	alcoholic	0	1	0	0	0	0	0	0	0	0	0	0	0	999999	180	80	24.69
1742	Hu, Pécs, PTE I.sz. Belgyógyászati Klinika	2017	80	1	1	1	1	0	HT+OB+HL	3 factors	4	single AP	1	0	11	0	0	0	0	0	0	0	0	0	1	biliary	1	0	0	0	0	0	0	0	0	0	0	0	0	999999	170	95	32.87
1739	Hu, Pécs, PTE I.sz. Belgyógyászati Klinika	2017	57	1	1	1	1	1	HT+OB+HL+DM	4 factors	4	single AP	1	0	6	0	0	0	0	0	0	0	0	0	1	biliary	1	0	0	0	0	0	0	0	0	0	0	0	0	999999	173	134	44.77
1735	Hu, Pécs, PTE I.sz. Belgyógyászati Klinika	2017	52	1	0	0	0	0	No MS factors	No factors	2	single AP	1	0	3	0	0	0	0	0	0	0	0	0	2	alcoholic	0	1	0	0	0	0	0	0	0	0	0	0	0	999999	175	62	20.24
1733	Hu, Pécs, PTE I.sz. Belgyógyászati Klinika	2017	72	2	0	1	1	1	HT+HL+DM	3 factors	2	single AP	1	0	3	0	0	0	0	0	0	0	0	0	9	idiopathic	0	0	0	0	0	0	0	0	0	0	0	1	0	999999	158	62	24.84
1732	Hu, Szeged, SZTE I. sz. Belgyógyászati Klinika	2016	22	1	0	1	0	0	HT	1 factor	3	single AP	1	0	4	0	0	0	0	0	0	0	0	0	2	alcoholic	0	1	0	0	0	0	0	0	0	0	0	0	0	999999	188	99	28.01
1730	Hu, Pécs, PTE I.sz. Belgyógyászati Klinika	2017	80	1	1	1	0	1	HT+OB+DM	3 factors	4	RAP	1	0	8	0	0	0	0	0	0	0	0	0	1, 16	combined	1	0	0	0	0	0	0	0	0	0	0	0	1	diétahiba	175	109	35.59
1729	Hu, Székesfehérvár, Fejér Megyei Szent György Kórház	2016	18	2	1	0	0	0	OB	1 factor	4	single AP	1	0	7	0	0	0	0	0	0	0	0	0	1	biliary	1	0	0	0	0	0	0	0	0	0	0	0	0	999999	150	117	52
1723	Hu, Szeged, SZTE I. sz. Belgyógyászati Klinika	2016	71	2	1	1	0	0	HT+OB	2 factor	4	single AP	1	0	15	0	0	0	0	0	0	0	0	0	9	idiopathic	0	0	0	0	0	0	0	0	0	0	0	1	0	999999	160	80	31.25
1722	Hu, Pécs, PTE I.sz. Belgyógyászati Klinika	2017	51	1	0	1	0	1	HT+DM	2 factor	2	CP	1	0	11	0	0	0	0	0	0	0	0	0	16	other	0	0	0	0	0	0	0	0	0	0	0	0	1	diétahiba	178	75	23.67
1720	Hu, Pécs, PTE I.sz. Belgyógyászati Klinika	2017	46	1	0	0	0	0	No MS factors	No factors	2	single AP	1	0	9	0	0	0	0	0	0	0	0	0	2, 16	combined	0	1	0	0	0	0	0	0	0	0	0	0	1	diétahiba	167	69	24.74
1718	Hu, Pécs, PTE I.sz. Belgyógyászati Klinika	2017	28	1	0	0	0	0	No MS factors	No factors	3	single AP	1	0	3	0	0	0	0	0	0	0	0	0	16	other	0	0	0	0	0	0	0	0	0	0	0	0	1	diétahiba	180	91	28.09
1717	Hu, Debrecen, DEKK Belgyógyászati Intézet B ép. Gasztroenterológia	2017	84	2	0	1	0	0	HT	1 factor	1	single AP	1	0	6	0	0	0	0	0	0	0	0	0	1	biliary	1	0	0	0	0	0	0	0	0	0	0	0	0	999999	150	41	18.22
1716	Hu, Pécs, PTE I.sz. Belgyógyászati Klinika	2017	21	2	0	0	0	0	No MS factors	No factors	2	single AP	1	0	4	0	0	0	0	0	0	0	0	0	1	biliary	1	0	0	0	0	0	0	0	0	0	0	0	0	999999	171	68	23.26
1714	Hu, Pécs, PTE I.sz. Belgyógyászati Klinika	2017	67	2	1	1	1	1	HT+OB+HL+DM	4 factors	4	CP	1	0	3	0	0	0	0	0	0	0	0	0	9	idiopathic	0	0	0	0	0	0	0	0	0	0	0	1	0	999999	151	95	41.66
1712	Hu, Pécs, PTE I.sz. Belgyógyászati Klinika	2017	57	1	0	0	0	0	No MS factors	No factors	2	single AP	1	0	3	0	0	0	0	0	0	0	0	0	2	alcoholic	0	1	0	0	0	0	0	0	0	0	0	0	0	999999	163	56	21.08
1711	Hu, Pécs, PTE I.sz. Belgyógyászati Klinika	2017	55	1	0	0	0	0	No MS factors	No factors	2	CP	1	0	6	0	0	0	0	0	0	0	0	0	1, 16	combined	1	0	0	0	0	0	0	0	0	0	0	0	1	chr. pancreatitis acut fellángolása	172	55	18.59
1710	Hu, Szeged, SZTE I. sz. Belgyógyászati Klinika	2016	80	2	0	1	0	0	HT	1 factor	3	single AP	1	0	8	0	0	0	0	0	0	0	0	0	9	idiopathic	0	0	0	0	0	0	0	0	0	0	0	1	0	999999	160	73	28.52
1709	Hu, Székesfehérvár, Fejér Megyei Szent György Kórház	2016	78	2	0	1	0	0	HT	1 factor	2	single AP	1	0	8	0	0	0	0	0	0	0	0	0	1	biliary	1	0	0	0	0	0	0	0	0	0	0	0	0	999999	165	60	22.04
1708	Hu, Pécs, PTE I.sz. Belgyógyászati Klinika	2017	45	1	0	0	0	0	No MS factors	No factors	2	CP	2	0	7	1	0	0	1	1	0	0	0	0	2, 16	combined	0	1	0	0	0	0	0	0	0	0	0	0	1	diétahiba	168	54	19.13
1705	Hu, Pécs, PTE I.sz. Belgyógyászati Klinika	2017	57	2	0	1	0	0	HT	1 factor	2	CP	1	0	8	0	0	0	0	0	0	0	0	0	2	alcoholic	0	1	0	0	0	0	0	0	0	0	0	0	0	999999	160	61	23.83
1704	Hu, Szeged, SZTE SBO	2016	69	2	0	1	0	0	HT	1 factor	3	single AP	1	0	5	0	0	0	0	0	0	0	0	0	1, 16	combined	1	0	0	0	0	0	0	0	0	0	0	0	1	2006-ig rendszeresen fogyasztott alkoholt.	167	83	29.76
1701	Hu, Pécs, PTE I.sz. Belgyógyászati Klinika	2017	80	1	1	1	0	1	HT+OB+DM	3 factors	4	single AP	3	0	13	0	0	0	0	0	1	1	0	0	1	biliary	1	0	0	0	0	0	0	0	0	0	0	0	0	999999	178	111	35.03
1691	Hu, Szeged, SZTE I. sz. Belgyógyászati Klinika	2016	53	2	1	1	0	0	HT+OB	2 factor	4	single AP	1	0	10	0	0	0	0	0	0	0	0	0	1	biliary	1	0	0	0	0	0	0	0	0	0	0	0	0	999999	165	107	39.3
1690	Hu, Pécs, PTE I.sz. Belgyógyászati Klinika	2017	51	1	0	1	1	0	HT+HL	2 factor	2	RAP	2	0	6	1	1	1	0	0	0	0	0	0	2	alcoholic	0	1	0	0	0	0	0	0	0	0	0	0	0	999999	160	62	24.22
1686	Hu, Pécs, PTE I.sz. Belgyógyászati Klinika	2017	80	1	1	1	0	0	HT+OB	2 factor	4	single AP	1	0	10	0	0	0	0	0	0	0	0	0	1	biliary	1	0	0	0	0	0	0	0	0	0	0	0	0	999999	169	104	36.41
1685	Hu, Budapest, Bajcsy-Zsilinszky Kórház	2016	57	2	0	0	1	0	HL	1 factor	2	single AP	1	0	13	0	0	0	0	0	0	0	0	0	1	biliary	1	0	0	0	0	0	0	0	0	0	0	0	0	999999	164	66	24.54
1684	Hu, Pécs, PTE I.sz. Belgyógyászati Klinika	2017	69	1	1	1	0	1	HT+OB+DM	3 factors	4	single AP	1	0	11	0	0	0	0	0	0	0	0	0	1	biliary	1	0	0	0	0	0	0	0	0	0	0	0	0	999999	178	115	36.3
1682	Hu, Pécs, PTE I.sz. Belgyógyászati Klinika	2017	50	1	1	1	1	0	HT+OB+HL	3 factors	4	single AP	1	0	5	0	0	0	0	0	0	0	0	0	2, 16	combined	0	1	0	0	0	0	0	0	0	0	0	0	1	diétahiba	176	130	41.97
1681	Hu, Pécs, PTE I.sz. Belgyógyászati Klinika	2017	59	1	0	1	1	1	HT+HL+DM	3 factors	3	RAP	1	0	8	0	0	0	0	0	0	0	0	0	2, 3	alcohol+hyperlipidaemia	0	1	1	0	0	0	0	0	0	0	0	0	0	999999	178	88	27.77
1679	Hu, Pécs, PTE I.sz. Belgyógyászati Klinika	2017	36	1	0	0	0	0	No MS factors	No factors	2	single AP	2	1	5	1	1	0	0	0	1	999999	0	0	2	alcoholic	0	1	0	0	0	0	0	0	0	0	0	0	0	999999	171	65	22.23
1677	Hu, Pécs, PTE I.sz. Belgyógyászati Klinika	2017	79	2	0	1	1	0	HT+HL	2 factor	2	single AP	1	0	6	0	0	0	0	0	0	0	0	0	9	idiopathic	0	0	0	0	0	0	0	0	0	0	0	1	0	999999	160	52	20.31
1674	Hu, Pécs, PTE I.sz. Belgyógyászati Klinika	2017	29	2	0	0	0	0	No MS factors	No factors	2	single AP	1	0	14	0	0	0	0	0	0	0	0	0	9	idiopathic	0	0	0	0	0	0	0	0	0	0	0	1	0	999999	155	52	21.64
1672	Hu, Pécs, PTE I.sz. Belgyógyászati Klinika	2017	84	1	0	1	0	0	HT	1 factor	2	single AP	2	1	6	1	1	0	0	0	1	1	1	0	9	idiopathic	0	0	0	0	0	0	0	0	0	0	0	1	0	999999	170	65	22.49
1669	Hu, Pécs, PTE I.sz. Belgyógyászati Klinika	2017	76	1	1	1	0	1	HT+OB+DM	3 factors	4	RAP	1	0	10	0	0	0	0	0	0	0	0	0	1	biliary	1	0	0	0	0	0	0	0	0	0	0	0	0	999999	175	98	32
1667	Hu, Budapest, Bajcsy-Zsilinszky Kórház	2016	56	1	0	0	1	1	HL+DM	2 factor	3	RAP	1	0	9	0	0	0	0	0	0	0	0	0	2	alcoholic	0	1	0	0	0	0	0	0	0	0	0	0	0	999999	185	95	27.76
1664	Hu, Pécs, PTE I.sz. Belgyógyászati Klinika	2017	55	2	0	1	0	0	HT	1 factor	2	single AP	1	0	10	0	0	0	0	0	0	0	0	0	9	idiopathic	0	0	0	0	0	0	0	0	0	0	0	1	0	999999	149	44	19.82
1661	Hu, Székesfehérvár, Fejér Megyei Szent György Kórház	2016	32	2	1	1	0	0	HT+OB	2 factor	4	single AP	2	0	23	1	1	0	1	0	0	0	0	0	1	biliary	1	0	0	0	0	0	0	0	0	0	0	0	0	999999	165	100	36.73
1660	Hu, Pécs, PTE I.sz. Belgyógyászati Klinika	2017	79	2	0	1	0	1	HT+DM	2 factor	3	single AP	1	0	4	0	0	0	0	0	0	0	0	0	1	biliary	1	0	0	0	0	0	0	0	0	0	0	0	0	999999	170	74	25.61
1659	Hu, Pécs, PTE I.sz. Belgyógyászati Klinika	2017	63	1	1	1	1	1	HT+OB+HL+DM	4 factors	4	single AP	2	0	14	1	1	0	0	0	0	0	0	0	4	drug induced	0	0	0	0	0	0	1	0	0	0	0	0	0	999999	180	102	31.48
1658	Hu, Pécs, PTE I.sz. Belgyógyászati Klinika	2017	40	1	0	0	0	0	No MS factors	No factors	2	RAP	1	0	7	0	0	0	0	0	0	0	0	0	7	anatomical malformation	0	0	0	0	0	0	0	1	0	0	0	0	0		162	65	24.77
1654	Hu, Pécs, PTE I.sz. Belgyógyászati Klinika	2017	69	2	0	1	0	0	HT	1 factor	2	single AP	1	0	5	0	0	0	0	0	0	0	0	0	16	other	0	0	0	0	0	0	0	0	0	0	0	0	1	diétahiba	160	49	19.14
1651	Hu, Pécs, PTE I.sz. Belgyógyászati Klinika	2017	64	2	1	1	0	0	HT+OB	2 factor	4	single AP	1	0	11	0	0	0	0	0	0	0	0	0	1	biliary	1	0	0	0	0	0	0	0	0	0	0	0	0	999999	152	98	42.42
1650	Hu, Pécs, PTE I.sz. Belgyógyászati Klinika	2017	66	1	0	1	0	0	HT	1 factor	2	RAP	2	0	8	1	1	1	0	0	1	1	0	0	2	alcoholic	0	1	0	0	0	0	0	0	0	0	0	0	0	999999	170	55	19.03
1647	Hu, Pécs, PTE I.sz. Belgyógyászati Klinika	2017	80	2	0	1	0	0	HT	1 factor	1	single AP	1	0	9	0	0	0	0	0	0	0	0	0	9	idiopathic	0	0	0	0	0	0	0	0	0	0	0	1	0	999999	167	45	16.14
1643	Spain, Sant Pere de Ribes, Gen Surgery, Consorci Sanitari del Garrof	2016	84	2	0	0	1	0	HL	1 factor	3	single AP	1	0	7	0	0	0	0	0	0	0	0	0	1	biliary	1	0	0	0	0	0	0	0	0	0	0	0	0	999999	156	68	27.94
1640	Hu, Budapest, Bajcsy-Zsilinszky Kórház	2016	65	2	0	1	0	0	HT	1 factor	3	single AP	1	0	10	0	0	0	0	0	0	0	0	0	1	biliary	1	0	0	0	0	0	0	0	0	0	0	0	0	999999	165	75	27.55
1636	Hu, Pécs, PTE I.sz. Belgyógyászati Klinika	2017	48	2	0	1	0	0	HT	1 factor	2	RAP	2	0	12	1	1	0	0	0	0	0	0	0	2	alcoholic	0	1	0	0	0	0	0	0	0	0	0	0	0	999999	175	68	22.2
1617	Hu, Pécs, PTE I.sz. Belgyógyászati Klinika	2017	36	1	1	0	1	0	OB+HL	2 factor	4	single AP	1	0	5	0	0	0	0	0	0	0	0	0	1, 2	combined	1	1	0	0	0	0	0	0	0	0	0	0	0	999999	165	107	39.3
1616	Hu, Pécs, PTE I.sz. Belgyógyászati Klinika	2017	66	1	1	1	0	0	HT+OB	2 factor	4	single AP	3	1	17	1	1	0	1	1	1	1	1	1	1, 2	combined	1	1	0	0	0	0	0	0	0	0	0	0	0	999999	169	102	35.71
1615	Hu, Pécs, PTE I.sz. Belgyógyászati Klinika	2017	76	1	0	1	0	0	HT	1 factor	3	single AP	2	1	3	0	0	0	0	0	1	1	1	0	16	other	0	0	0	0	0	0	0	0	0	0	0	0	1	diétahiba	169	80	28.01
1613	Hu, Pécs, PTE I.sz. Belgyógyászati Klinika	2017	74	2	0	0	0	0	No MS factors	No factors	2	single AP	2	0	10	1	1	0	1	0	1	1	0	0	16	other	0	0	0	0	0	0	0	0	0	0	0	0	1	diétahiba	158	47	18.83
1612	Hu, Pécs, PTE I.sz. Belgyógyászati Klinika	2017	25	1	0	0	0	0	No MS factors	No factors	2	single AP	1	0	6	0	0	0	0	0	0	0	0	0	2, 16	combined	0	1	0	0	0	0	0	0	0	0	0	0	1	diétahiba	175	75	24.49
1611	Hu, Pécs, PTE I.sz. Belgyógyászati Klinika	2017	68	2	0	1	1	0	HT+HL	2 factor	3	single AP	1	0	6	0	0	0	0	0	0	0	0	0	2	alcoholic	0	1	0	0	0	0	0	0	0	0	0	0	0	999999	173	77	25.73
1610	Hu, Pécs, PTE I.sz. Belgyógyászati Klinika	2017	45	1	0	0	0	0	No MS factors	No factors	3	RAP	1	0	5	0	0	0	0	0	0	0	0	0	2	alcoholic	0	1	0	0	0	0	0	0	0	0	0	0	0	999999	167	71	25.46
1609	Hu, Pécs, PTE I.sz. Belgyógyászati Klinika	2017	56	2	1	1	1	1	HT+OB+HL+DM	4 factors	4	RAP	1	0	4	0	0	0	0	0	0	0	0	0	16	other	0	0	0	0	0	0	0	0	0	0	0	0	1	diétahiba	167	116	41.59
1607	Hu, Debrecen, DEKK Belgyógyászati Intézet B ép. Gasztroenterológia	2017	58	2	0	1	0	0	HT	1 factor	3	single AP	1	0	5	0	0	0	0	0	0	0	0	0	9	idiopathic	0	0	0	0	0	0	0	0	0	0	0	1	0		160	64	25
1606	Hu, Pécs, PTE I.sz. Belgyógyászati Klinika	2017	79	2	0	1	0	1	HT+DM	2 factor	1	single AP	1	0	4	0	0	0	0	0	0	0	0	0	1	biliary	1	0	0	0	0	0	0	0	0	0	0	0	0	999999	150	38	16.89
1605	Hu, Pécs, PTE I.sz. Belgyógyászati Klinika	2016	46	1	0	0	0	0	No MS factors	No factors	3	RAP	3	0	32	1	1	1	1	0	1	1	0	0	16	other	0	0	0	0	0	0	0	0	0	0	0	0	1	anatómiai ok, Wirsung-szűkület	183	89	26.58
1604	Hu, Pécs, PTE I.sz. Belgyógyászati Klinika	2016	87	2	0	1	0	0	HT	1 factor	3	RAP	1	0	13	0	0	0	0	0	0	0	0	0	1	biliary	1	0	0	0	0	0	0	0	0	0	0	0	0	999999	158	70	28.04
1603	Hu, Pécs, PTE I.sz. Belgyógyászati Klinika	2016	52	1	0	1	0	0	HT	1 factor	2	CP	1	0	4	0	0	0	0	0	0	0	0	0	2	alcoholic	0	1	0	0	0	0	0	0	0	0	0	0	0	999999	170	70	24.22
1602	Hu, Pécs, PTE I.sz. Belgyógyászati Klinika	2016	79	2	1	1	0	0	HT+OB	2 factor	4	single AP	1	0	5	0	0	0	0	0	0	0	0	0	1	biliary	1	0	0	0	0	0	0	0	0	0	0	0	0	999999	164	95	35.32
1601	Hu, Pécs, PTE I.sz. Belgyógyászati Klinika	2016	69	1	0	1	0	0	HT	1 factor	3	RAP	2	0	10	1	1	0	0	0	0	0	0	0	1	biliary	1	0	0	0	0	0	0	0	0	0	0	0	0	999999	176	82	26.47
1600	Hu, Pécs, PTE I.sz. Belgyógyászati Klinika	2016	45	1	0	0	0	0	No MS factors	No factors	3	single AP	1	0	5	0	0	0	0	0	0	0	0	0	16	other	0	0	0	0	0	0	0	0	0	0	0	0	1	diétahiba	184	88	25.99
1599	Hu, Pécs, PTE I.sz. Belgyógyászati Klinika	2016	56	2	1	1	0	0	HT+OB	2 factor	4	single AP	1	0	8	0	0	0	0	0	0	0	0	0	1	biliary	1	0	0	0	0	0	0	0	0	0	0	0	0	999999	155	127	52.86
1598	Hu, Pécs, PTE I.sz. Belgyógyászati Klinika	2016	70	2	1	1	0	0	HT+OB	2 factor	4	RAP	1	0	10	0	0	0	0	0	0	0	0	0	16	other	0	0	0	0	0	0	0	0	0	0	0	0	1	diétahiba	175	100	32.65
1596	Hu, Pécs, PTE I.sz. Belgyógyászati Klinika	2016	64	2	0	1	0	0	HT	1 factor	2	single AP	1	0	6	0	0	0	0	0	0	0	0	0	1	biliary	1	0	0	0	0	0	0	0	0	0	0	0	0	999999	172	72	24.34
1595	Hu, Pécs, PTE I.sz. Belgyógyászati Klinika	2016	40	2	1	0	0	0	OB	1 factor	4	single AP	1	0	3	0	0	0	0	0	0	0	0	0	1	biliary	1	0	0	0	0	0	0	0	0	0	0	0	0	999999	158	80	32.05
1594	Hu, Pécs, PTE I.sz. Belgyógyászati Klinika	2016	46	1	1	1	0	0	HT+OB	2 factor	4	single AP	1	0	6	999999	999999	999999	999999	999999	0	0	0	0	1	biliary	1	0	0	0	0	0	0	0	0	0	0	0	0	999999	178	130	41.03
1593	Hu, Pécs, PTE I.sz. Belgyógyászati Klinika	2016	38	1	0	0	1	0	HL	1 factor	3	single AP	2	0	11	1	1	0	0	0	0	0	0	0	2, 3	alcohol+hyperlipidaemia	0	1	1	0	0	0	0	0	0	0	0	0	0	999999	182	96	28.98
1592	Hu, Pécs, PTE I.sz. Belgyógyászati Klinika	2016	76	1	1	1	0	0	HT+OB	2 factor	4	RAP	1	0	8	0	0	0	0	0	0	0	0	0	2, 16	combined	0	1	0	0	0	0	0	0	0	0	0	0	1	diétahiba	176	94	30.35
1591	Hu, Pécs, PTE I.sz. Belgyógyászati Klinika	2016	36	1	1	1	0	0	HT+OB	2 factor	4	RAP	1	0	2	0	0	0	0	0	0	0	0	0	2	alcoholic	0	1	0	0	0	0	0	0	0	0	0	0	0	999999	173	95	31.74
1588	Hu, Pécs, PTE I.sz. Belgyógyászati Klinika	2016	82	2	0	1	1	1	HT+HL+DM	3 factors	3	single AP	1	0	5	0	0	0	0	0	0	0	0	0	1	biliary	1	0	0	0	0	0	0	0	0	0	0	0	0	999999	160	72	28.13
1587	Hu, Pécs, PTE I.sz. Belgyógyászati Klinika	2016	69	2	0	0	0	0	No MS factors	No factors	1	CP	1	0	4	0	0	0	0	0	0	0	0	0	9	idiopathic	0	0	0	0	0	0	0	0	0	0	0	1	0	999999	160	42	16.41
1586	Hu, Pécs, PTE I.sz. Belgyógyászati Klinika	2016	46	1	0	0	0	0	No MS factors	No factors	3	RAP	2	0	5	1	1	0	1	0	0	0	0	0	16	other	0	0	0	0	0	0	0	0	0	0	0	0	1	diétahiba	183	99	29.56
1584	Hu, Pécs, PTE I.sz. Belgyógyászati Klinika	2016	48	2	0	0	0	0	No MS factors	No factors	2	single AP	1	0	5	0	0	0	0	0	0	0	0	0	8	post ERCP	0	0	0	1	0	0	0	0	0	0	0	0	0	999999	164	63	23.42
1583	Hu, Budapest, Bajcsy-Zsilinszky Kórház	2016	48	1	0	0	0	0	No MS factors	No factors	3	single AP	1	0	6	0	0	0	0	0	0	0	0	0	2	alcoholic	0	1	0	0	0	0	0	0	0	0	0	0	0	999999	182	90	27.17
1582	Hu, Pécs, PTE I.sz. Belgyógyászati Klinika	2016	36	2	0	0	0	0	No MS factors	No factors	3	single AP	1	0	4	0	0	0	0	0	0	0	0	0	1	biliary	1	0	0	0	0	0	0	0	0	0	0	0	0	999999	165	70	25.71
1581	Hu, Pécs, PTE I.sz. Belgyógyászati Klinika	2016	25	1	0	0	0	0	No MS factors	No factors	3	RAP	1	0	6	0	0	0	0	0	0	0	0	0	2, 12	combined	0	1	0	0	1	0	0	0	0	0	0	0	0	999999	170	80	27.68
1580	Hu, Pécs, PTE I.sz. Belgyógyászati Klinika	2016	61	2	1	0	0	1	OB+DM	2 factor	4	single AP	1	0	6	0	0	0	0	0	0	0	0	0	1	biliary	1	0	0	0	0	0	0	0	0	0	0	0	0	999999	150	90	40
1579	Hu, Budapest, Bajcsy-Zsilinszky Kórház	2016	28	1	0	0	1	0	HL	1 factor	3	RAP	1	0	12	0	0	0	0	0	0	0	0	0	9	idiopathic	0	0	0	0	0	0	0	0	0	0	0	1	0	999999	168	83	29.41
1577	Hu, Pécs, PTE I.sz. Belgyógyászati Klinika	2016	78	1	0	1	0	0	HT	1 factor	2	single AP	3	1	76	1	1	0	1	1	1	1	1	1	16	other	0	0	0	0	0	0	0	0	0	0	0	0	1	diétahiba	172	72	24.34
1576	Hu, Székesfehérvár, Fejér Megyei Szent György Kórház	2016	78	2	0	1	0	0	HT	1 factor	3	single AP	1	0	17	0	0	0	0	0	0	0	0	0	1	biliary	1	0	0	0	0	0	0	0	0	0	0	0	0	999999	160	67	26.17
1575	Hu, Pécs, PTE I.sz. Belgyógyászati Klinika	2016	72	1	0	1	1	0	HT+HL	2 factor	3	single AP	1	0	4	0	0	0	0	0	0	0	0	0	1	biliary	1	0	0	0	0	0	0	0	0	0	0	0	0	999999	166	78	28.31
1574	Hu, Pécs, PTE I.sz. Belgyógyászati Klinika	2016	71	1	1	1	0	0	HT+OB	2 factor	4	single AP	1	0	8	0	0	0	0	0	0	0	0	0	1	biliary	1	0	0	0	0	0	0	0	0	0	0	0	0	999999	175	115	37.55
1573	Hu, Pécs, PTE I.sz. Belgyógyászati Klinika	2016	74	2	0	1	1	1	HT+HL+DM	3 factors	3	single AP	1	0	5	0	0	0	0	0	0	0	0	0	1	biliary	1	0	0	0	0	0	0	0	0	0	0	0	0	999999	152	67	29
1572	Hu, Pécs, PTE I.sz. Belgyógyászati Klinika	2016	36	1	0	1	1	0	HT+HL	2 factor	3	RAP	1	0	5	0	0	0	0	0	0	0	0	0	9	idiopathic	0	0	0	0	0	0	0	0	0	0	0	1	0	999999	177	87	27.77
1569	Hu, Pécs, PTE I.sz. Belgyógyászati Klinika	2016	45	1	0	0	0	0	No MS factors	No factors	3	RAP	2	0	6	1	1	0	1	0	0	0	0	0	2	alcoholic	0	1	0	0	0	0	0	0	0	0	0	0	0	999999	167	70	25.1
1568	Hu, Pécs, PTE I.sz. Belgyógyászati Klinika	2016	26	1	1	0	1	0	OB+HL	2 factor	4	single AP	1	0	4	0	0	0	0	0	0	0	0	0	2	alcoholic	0	1	0	0	0	0	0	0	0	0	0	0	0	999999	180	100	30.86
1567	Hu, Gyula, Békés Megyei Pándy Kálmán Kórháza III.sz. Bel/Gasztroenterológia	2016	75	2	0	1	0	0	HT	1 factor	2	RAP	2	0	18	1	1	1	0	0	0	0	0	0	9	idiopathic	0	0	0	0	0	0	0	0	0	0	0	1	0	999999	168	62	21.97
1566	Hu, Gyula, Békés Megyei Pándy Kálmán Kórháza III.sz. Bel/Gasztroenterológia	2016	77	2	0	0	0	1	DM	1 factor	2	single AP	1	0	8	0	0	0	0	0	0	0	0	0	9	idiopathic	0	0	0	0	0	0	0	0	0	0	0	1	0	999999	168	60	21.26
1565	Ukraine, Kiev, Bogomolets National Medical University	2015	35	1	0	0	0	0	No MS factors	No factors	3	RAP	1	0	7	0	0	0	0	0	0	0	0	0	9	idiopathic	0	0	0	0	0	0	0	0	0	0	0	1	0	999999	183	92	27.47
1564	Hu, Pécs, PTE I.sz. Belgyógyászati Klinika	2016	61	2	1	0	0	0	OB	1 factor	4	single AP	1	0	5	0	0	0	0	0	0	0	0	0	1	biliary	1	0	0	0	0	0	0	0	0	0	0	0	0	999999	165	97	35.63
1563	Ukraine, Kiev, Bogomolets National Medical University	2015	34	1	0	0	0	0	No MS factors	No factors	3	single AP	2	0	5	1	1	0	0	0	1	0	0	1	2	alcoholic	0	1	0	0	0	0	0	0	0	0	0	0	0	999999	176	80	25.83
1562	Hu, Makó, CSMEK Hódmezővásárhely	2015	47	2	1	0	0	0	OB	1 factor	4	RAP	1	0	8	0	0	0	0	0	0	0	0	0	8, 9	combined	0	0	0	1	0	0	0	0	0	0	0	1	0	999999	168	92	32.6
1561	Hu, Pécs, PTE I.sz. Belgyógyászati Klinika	2016	63	2	1	1	0	1	HT+OB+DM	3 factors	4	single AP	1	0	6	0	0	0	0	0	0	0	0	0	8	post ERCP	0	0	0	1	0	0	0	0	0	0	0	0	0	999999	158	87	34.85
1557	Hu, Pécs, PTE I.sz. Belgyógyászati Klinika	2016	82	2	0	1	0	0	HT	1 factor	2	single AP	1	0	5	0	0	0	0	0	0	0	0	0	1	biliary	1	0	0	0	0	0	0	0	0	0	0	0	0	999999	169	61	21.36
1556	Hu, Pécs, PTE I.sz. Belgyógyászati Klinika	2016	36	2	0	0	1	0	HL	1 factor	3	single AP	1	0	4	0	0	0	0	0	0	0	0	0	1	biliary	1	0	0	0	0	0	0	0	0	0	0	0	0	999999	178	93	29.35
1555	Hu, Pécs, PTE I.sz. Belgyógyászati Klinika	2016	50	2	1	1	0	0	HT+OB	2 factor	4	RAP	2	0	47	1	1	1	1	0	0	0	0	0	16	other	0	0	0	0	0	0	0	0	0	0	0	0	1	diétahiba	158	75	30.04
1554	Hu, Pécs, PTE I.sz. Belgyógyászati Klinika	2016	67	2	1	1	1	0	HT+OB+HL	3 factors	4	RAP	1	0	5	0	0	0	0	0	0	0	0	0	1	biliary	1	0	0	0	0	0	0	0	0	0	0	0	0	999999	158	75	30.04
1552	Hu, Pécs, PTE I.sz. Belgyógyászati Klinika	2016	79	2	1	1	0	0	HT+OB	2 factor	4	single AP	1	0	7	0	0	0	0	0	0	0	0	0	1	biliary	1	0	0	0	0	0	0	0	0	0	0	0	0	999999	159	79	31.25
1551	Hu, Pécs, PTE I.sz. Belgyógyászati Klinika	2016	46	1	1	0	1	0	OB+HL	2 factor	4	single AP	1	0	5	0	0	0	0	0	0	0	0	0	2	alcoholic	0	1	0	0	0	0	0	0	0	0	0	0	0	999999	183	102	30.46
1548	Hu, Debrecen, DEKK Belgyógyászati Intézet B ép. Gasztroenterológia	2016	62	1	0	0	0	0	No MS factors	No factors	3	single AP	2	0	14	1	1	1	0	0	0	0	0	0	8	post ERCP	0	0	0	1	0	0	0	0	0	0	0	0	0	999999	170	84	29.07
1544	Hu, Pécs, PTE I.sz. Belgyógyászati Klinika	2016	66	1	0	0	0	0	No MS factors	No factors	2	CP	1	0	4	0	0	0	0	0	0	0	0	0	1	biliary	1	0	0	0	0	0	0	0	0	0	0	0	0	999999	170	57	19.72
1543	Hu, Pécs, PTE I.sz. Belgyógyászati Klinika	2016	46	2	1	0	0	0	OB	1 factor	4	RAP	1	0	4	0	0	0	0	0	0	0	0	0	1	biliary	1	0	0	0	0	0	0	0	0	0	0	0	0	999999	158	86	34.45
1542	Hu, Pécs, PTE I.sz. Belgyógyászati Klinika	2016	87	2	0	1	0	0	HT	1 factor	2	single AP	1	0	7	0	0	0	0	0	0	0	0	0	8	post ERCP	0	0	0	1	0	0	0	0	0	0	0	0	0	999999	172	58	19.61
1541	Hu, Pécs, PTE I.sz. Belgyógyászati Klinika	2016	62	1	1	1	1	1	HT+OB+HL+DM	4 factors	4	single AP	3	0	71	1	1	0	1	0	1	1	1	0	2, 3	alcohol+hyperlipidaemia	0	1	1	0	0	0	0	0	0	0	0	0	0	999999	174	110	36.33
1540	Hu, Békéscsaba, Réthy Pál Kórház-Rendelőintézet	2016	63	1	1	1	0	0	HT+OB	2 factor	4	single AP	1	0	20	0	0	0	0	0	0	0	0	0	2	alcoholic	0	1	0	0	0	0	0	0	0	0	0	0	0	999999	178	116	36.61
1539	Hu, Pécs, PTE I.sz. Belgyógyászati Klinika	2016	34	2	0	1	0	0	HT	1 factor	3	single AP	1	0	4	0	0	0	0	0	0	0	0	0	1	biliary	1	0	0	0	0	0	0	0	0	0	0	0	0	999999	165	70	25.71
1538	Hu, Budapest, Bajcsy-Zsilinszky Kórház	2016	73	1	1	1	0	0	HT+OB	2 factor	4	RAP	1	0	10	0	0	0	0	0	0	0	0	0	2, 16	combined	0	1	0	0	0	0	0	0	0	0	0	0	1	diétahiba	176	95	30.67
1535	Hu, Pécs, PTE I.sz. Belgyógyászati Klinika	2016	38	1	0	0	0	0	No MS factors	No factors	2	single AP	1	0	5	0	0	0	0	0	0	0	0	0	2, 16	combined	0	1	0	0	0	0	0	0	0	0	0	0	1	Diétahiba.	176	70	22.6
1534	Hu, Pécs, PTE I.sz. Belgyógyászati Klinika	2016	60	2	0	1	0	0	HT	1 factor	3	single AP	1	0	6	0	0	0	0	0	0	0	0	0	8	post ERCP	0	0	0	1	0	0	0	0	0	0	0	0	0	999999	162	66	25.15
1533	Hu, Budapest, Bajcsy-Zsilinszky Kórház	2016	60	1	0	1	0	0	HT	1 factor	3	RAP	2	0	17	1	1	1	1	0	0	0	0	0	16	other	0	0	0	0	0	0	0	0	0	0	0	0	1	chr pancreatitis talaján kialakult	161	75	28.93
1532	Hu, Debrecen, DEKK Belgyógyászati Intézet B ép. Gasztroenterológia	2016	53	2	0	1	0	0	HT	1 factor	3	single AP	2	0	18	1	1	0	1	0	0	0	0	0	8	post ERCP	0	0	0	1	0	0	0	0	0	0	0	0	0	999999	160	67	26.17
1529	Hu, Pécs, PTE I.sz. Belgyógyászati Klinika	2016	48	1	1	1	0	0	HT+OB	2 factor	4	single AP	1	0	10	0	0	0	0	0	0	0	0	0	1	biliary	1	0	0	0	0	0	0	0	0	0	0	0	0	999999	189	115	32.19
1528	Hu, Pécs, PTE I.sz. Belgyógyászati Klinika	2016	39	2	0	0	0	0	No MS factors	No factors	3	single AP	1	0	4	0	0	0	0	0	0	0	0	0	1	biliary	1	0	0	0	0	0	0	0	0	0	0	0	0	999999	170	75	25.95
1527	Hu, Pécs, PTE I.sz. Belgyógyászati Klinika	2016	63	1	1	0	0	0	OB	1 factor	4	single AP	3	0	55	1	1	1	1	1	1	1	1	0	9	idiopathic	0	0	0	0	0	0	0	0	0	0	0	1	0	999999	180	101	31.17
1526	Hu, Budapest, Bajcsy-Zsilinszky Kórház	2016	37	1	1	0	0	0	OB	1 factor	4	single AP	1	0	8	0	0	0	0	0	0	0	0	0	9	idiopathic	0	0	0	0	0	0	0	0	0	0	0	1	0	999999	182	110	33.21
1525	Hu, Pécs, PTE I.sz. Belgyógyászati Klinika	2016	52	1	0	0	1	0	HL	1 factor	3	RAP	2	0	6	1	1	0	1	0	0	0	0	0	2, 3, 16	alcohol+hyperlipidaemia	0	1	1	0	0	0	0	0	0	0	0	0	1	diétahiba	180	91	28.09
1524	Hu, Pécs, PTE I.sz. Belgyógyászati Klinika	2016	66	1	0	0	1	1	HL+DM	2 factor	3	single AP	1	0	4	0	0	0	0	0	0	0	0	0	1	biliary	1	0	0	0	0	0	0	0	0	0	0	0	0	999999	169	83	29.06
1523	Hu, Pécs, PTE I.sz. Belgyógyászati Klinika	2016	47	1	0	1	0	0	HT	1 factor	2	CP	1	0	4	0	0	0	0	0	0	0	0	0	2, 16	combined	0	1	0	0	0	0	0	0	0	0	0	0	1	diétahiba	170	65	22.49
1521	Hu, Pécs, PTE I.sz. Belgyógyászati Klinika	2016	35	1	0	0	0	1	DM	1 factor	3	RAP	2	0	18	1	1	1	1	0	0	0	0	0	2	alcoholic	0	1	0	0	0	0	0	0	0	0	0	0	0	999999	165	71	26.08
1520	Hu, Pécs, PTE I.sz. Belgyógyászati Klinika	2016	60	1	0	1	1	0	HT+HL	2 factor	3	single AP	1	0	4	0	0	0	0	0	0	0	0	0	1, 3	combined	1	0	1	0	0	0	0	0	0	0	0	0	0	999999	165	70	25.71
1519	Hu, Pécs, PTE I.sz. Belgyógyászati Klinika	2016	71	2	1	1	1	1	HT+OB+HL+DM	4 factors	4	single AP	2	0	54	1	1	1	1	0	0	0	0	0	9	idiopathic	0	0	0	0	0	0	0	0	0	0	0	1	0	999999	159	85	33.62
1518	Hu, Pécs, PTE I.sz. Belgyógyászati Klinika	2016	90	2	0	1	0	0	HT	1 factor	2	single AP	1	0	7	0	0	0	0	0	0	0	0	0	1	biliary	1	0	0	0	0	0	0	0	0	0	0	0	0	999999	165	60	22.04
1517	Hu, Debrecen, DEKK Belgyógyászati Intézet B ép. Gasztroenterológia	2016	43	1	0	0	0	0	No MS factors	No factors	2	RAP	1	0	4	0	0	0	0	0	0	0	0	0	16	other	0	0	0	0	0	0	0	0	0	0	0	0	1	Stenosis a Wirsung vezetéken	162	54	20.58
1516	Hu, Pécs, PTE I.sz. Belgyógyászati Klinika	2016	46	1	0	0	0	1	DM	1 factor	3	single AP	1	0	6	0	0	0	0	0	0	0	0	0	9	idiopathic	0	0	0	0	0	0	0	0	0	0	0	1	0	999999	186	101	29.19
1514	Hu, Pécs, PTE I.sz. Belgyógyászati Klinika	2016	72	1	0	0	0	0	No MS factors	No factors	3	single AP	1	0	7	0	0	0	0	0	0	0	0	0	1	biliary	1	0	0	0	0	0	0	0	0	0	0	0	0	999999	185	98	28.63
1513	Hu, Pécs, PTE I.sz. Belgyógyászati Klinika	2016	35	2	0	0	0	0	No MS factors	No factors	2	single AP	1	0	6	0	0	0	0	0	0	0	0	0	9	idiopathic	0	0	0	0	0	0	0	0	0	0	0	1	0	999999	164	50	18.59
1512	Hu, Székesfehérvár, Fejér Megyei Szent György Kórház	2016	37	1	0	0	1	0	HL	1 factor	3	single AP	1	0	9	0	0	0	0	0	0	0	0	0	3	hyperlipidaemia	0	0	1	0	0	0	0	0	0	0	0	0	0	999999	192	105	28.48
1511	Hu, Pécs, PTE I.sz. Belgyógyászati Klinika	2016	88	1	0	1	0	0	HT	1 factor	2	CP	1	0	9	0	0	0	0	0	0	0	0	0	9	idiopathic	0	0	0	0	0	0	0	0	0	0	0	1	0	999999	170	68	23.53
1510	Hu, Székesfehérvár, Fejér Megyei Szent György Kórház	2016	67	1	1	1	0	1	HT+OB+DM	3 factors	4	single AP	1	0	9	0	0	0	0	0	0	0	0	0	9	idiopathic	0	0	0	0	0	0	0	0	0	0	0	1	0	999999	175	105	34.29
1509	Hu, Pécs, PTE I.sz. Belgyógyászati Klinika	2016	21	1	0	0	0	0	No MS factors	No factors	2	single AP	1	0	5	0	0	0	0	0	0	0	0	0	2, 16	combined	0	1	0	0	0	0	0	0	0	0	0	0	1	diétahiba	176	75	24.21
1508	Hu, Pécs, PTE I.sz. Belgyógyászati Klinika	2016	42	1	0	1	1	0	HT+HL	2 factor	3	single AP	2	0	12	1	1	0	0	1	0	0	0	0	3	hyperlipidaemia	0	0	1	0	0	0	0	0	0	0	0	0	0	999999	168	82	29.05
1506	Hu, Pécs, PTE I.sz. Belgyógyászati Klinika	2016	72	1	0	1	1	0	HT+HL	2 factor	3	single AP	1	0	5	0	0	0	0	0	0	0	0	0	1	biliary	1	0	0	0	0	0	0	0	0	0	0	0	0	999999	168	75	26.57
1503	Hu, Pécs, PTE I.sz. Belgyógyászati Klinika	2016	57	1	1	0	0	0	OB	1 factor	4	RAP	1	0	6	0	0	0	0	0	0	0	0	0	1	biliary	1	0	0	0	0	0	0	0	0	0	0	0	0	999999	180	98	30.25
1502	Hu, Pécs, PTE I.sz. Belgyógyászati Klinika	2016	86	2	0	1	0	0	HT	1 factor	3	RAP	1	0	7	0	0	0	0	0	0	0	0	0	1, 16	combined	1	0	0	0	0	0	0	0	0	0	0	0	1	diétahiba.	160	70	27.34
1501	Hu, Budapest, Bajcsy-Zsilinszky Kórház	2016	68	2	0	0	0	0	No MS factors	No factors	2	RAP	1	0	7	0	0	0	0	0	0	0	0	0	1	biliary	1	0	0	0	0	0	0	0	0	0	0	0	0	999999	160	54	21.09
1499	Hu, Pécs, PTE I.sz. Belgyógyászati Klinika	2016	63	2	0	0	0	0	No MS factors	No factors	3	single AP	1	0	10	0	0	0	0	0	0	0	0	0	1	biliary	1	0	0	0	0	0	0	0	0	0	0	0	0	999999	165	79	29.02
1498	Hu, Pécs, PTE I.sz. Belgyógyászati Klinika	2016	69	2	0	0	0	0	No MS factors	No factors	2	single AP	1	0	5	0	0	0	0	0	0	0	0	0	8	post ERCP	0	0	0	1	0	0	0	0	0	0	0	0	0	999999	160	57	22.27
1497	Hu, Pécs, PTE I.sz. Belgyógyászati Klinika	2016	66	1	0	1	0	0	HT	1 factor	3	single AP	1	0	4	0	0	0	0	0	0	0	0	0	1	biliary	1	0	0	0	0	0	0	0	0	0	0	0	0	999999	175	91	29.71
1495	Hu, Pécs, PTE I.sz. Belgyógyászati Klinika	2016	74	2	0	1	0	0	HT	1 factor	3	single AP	1	0	6	0	0	0	0	0	0	0	0	0	1	biliary	1	0	0	0	0	0	0	0	0	0	0	0	0	999999	160	73	28.52
1493	Hu, Pécs, PTE I.sz. Belgyógyászati Klinika	2016	67	1	0	0	0	0	No MS factors	No factors	2	CP	3	0	7	0	0	0	0	0	1	1	0	0	9	idiopathic	0	0	0	0	0	0	0	0	0	0	0	1	0	999999	170	60	20.76
1492	Hu, Székesfehérvár, Fejér Megyei Szent György Kórház	2016	59	2	1	1	1	1	HT+OB+HL+DM	4 factors	4	RAP	1	0	13	0	0	0	0	0	0	0	0	0	9	idiopathic	0	0	0	0	0	0	0	0	0	0	0	1	0	999999	155	109	45.37
1491	Hu, Pécs, PTE I.sz. Belgyógyászati Klinika	2016	60	1	0	0	1	0	HL	1 factor	2	RAP	1	0	7	0	0	0	0	0	0	0	0	0	9	idiopathic	0	0	0	0	0	0	0	0	0	0	0	1	0	999999	176	72	23.24
1490	Hu, Pécs, PTE I.sz. Belgyógyászati Klinika	2016	61	2	0	1	0	0	HT	1 factor	2	RAP	1	0	5	0	0	0	0	0	0	0	0	0	2	alcoholic	0	1	0	0	0	0	0	0	0	0	0	0	0	999999	164	53	19.71
1489	Hu, Pécs, PTE I.sz. Belgyógyászati Klinika	2016	65	1	1	1	1	0	HT+OB+HL	3 factors	4	single AP	2	0	17	1	1	0	0	1	1	1	0	0	2	alcoholic	0	1	0	0	0	0	0	0	0	0	0	0	0	999999	165	93	34.16
1487	Hu, Pécs, PTE I.sz. Belgyógyászati Klinika	2016	49	2	0	1	0	0	HT	1 factor	3	single AP	1	0	5	999999	999999	999999	999999	999999	0	0	0	0	1	biliary	1	0	0	0	0	0	0	0	0	0	0	0	0	999999	183	93	27.77
1486	Hu, Pécs, PTE I.sz. Belgyógyászati Klinika	2016	52	2	1	0	0	0	OB	1 factor	4	single AP	1	0	7	0	0	0	0	0	0	0	0	0	1	biliary	1	0	0	0	0	0	0	0	0	0	0	0	0	999999	167	125	44.82
1485	Hu, Székesfehérvár, Fejér Megyei Szent György Kórház	2016	59	1	0	1	0	0	HT	1 factor	3	single AP	1	0	7	0	0	0	0	0	0	0	0	0	1	biliary	1	0	0	0	0	0	0	0	0	0	0	0	0	999999	184	95	28.06
1483	Hu, Pécs, PTE I.sz. Belgyógyászati Klinika	2016	53	1	0	0	0	0	No MS factors	No factors	3	single AP	2	0	16	1	1	0	0	0	0	0	0	0	16	other	0	0	0	0	0	0	0	0	0	0	0	0	1	Diétahiba.	167	71	25.46
1481	Hu, Székesfehérvár, Fejér Megyei Szent György Kórház	2016	65	1	0	1	1	1	HT+HL+DM	3 factors	3	RAP	1	0	11	0	0	0	0	0	0	0	0	0	3	hyperlipidaemia	0	0	1	0	0	0	0	0	0	0	0	0	0	999999	175	83	27.1
1480	Hu, Pécs, PTE I.sz. Belgyógyászati Klinika	2016	48	2	0	0	0	0	No MS factors	No factors	2	RAP	1	0	8	999999	999999	999999	999999	999999	0	0	0	0	2, 16	combined	0	1	0	0	0	0	0	0	0	0	0	0	1	diéta hiba.	176	70	22.6
1479	Hu, Pécs, PTE I.sz. Belgyógyászati Klinika	2016	19	1	0	0	0	0	No MS factors	No factors	3	single AP	1	0	4	0	0	0	0	0	0	0	0	0	16	other	0	0	0	0	0	0	0	0	0	0	0	0	1	Bio fű (zen)	170	75	25.95
1478	Hu, Pécs, PTE I.sz. Belgyógyászati Klinika	2016	43	1	0	1	1	1	HT+HL+DM	3 factors	3	single AP	2	0	9	1	1	0	1	0	0	0	0	0	2, 3	alcohol+hyperlipidaemia	0	1	1	0	0	0	0	0	0	0	0	0	0	999999	175	85	27.76
1477	Hu, Pécs, PTE I.sz. Belgyógyászati Klinika	2016	39	1	0	0	0	0	No MS factors	No factors	2	CP	1	0	6	0	0	0	0	0	0	0	0	0	9	idiopathic	0	0	0	0	0	0	0	0	0	0	0	1	0	999999	183	80	23.89
1476	Hu, Pécs, PTE I.sz. Belgyógyászati Klinika	2016	67	2	1	1	0	0	HT+OB	2 factor	4	single AP	1	0	6	0	0	0	0	0	0	0	0	0	9	idiopathic	0	0	0	0	0	0	0	0	0	0	0	1	0	999999	160	93	36.33
1475	Hu, Budapest, Bajcsy-Zsilinszky Kórház	2016	72	2	1	1	0	0	HT+OB	2 factor	4	RAP	1	0	8	0	0	0	0	0	0	0	0	0	1	biliary	1	0	0	0	0	0	0	0	0	0	0	0	0	999999	164	95	35.32
1474	Hu, Pécs, PTE I.sz. Belgyógyászati Klinika	2016	77	1	0	0	0	0	No MS factors	No factors	3	single AP	1	0	6	0	0	0	0	0	0	0	0	0	1, 16	combined	1	0	0	0	0	0	0	0	0	0	0	0	1	Diétahiba.	164	79	29.37
1472	Hu, Budapest, Bajcsy-Zsilinszky Kórház	2016	74	2	0	1	0	0	HT	1 factor	1	RAP	1	0	18	0	0	0	0	0	0	0	0	0	9	idiopathic	0	0	0	0	0	0	0	0	0	0	0	1	0	999999	174	40	13.21
1469	Hu, Pécs, PTE I.sz. Belgyógyászati Klinika	2016	87	2	0	1	0	0	HT	1 factor	3	single AP	1	0	6	0	0	0	0	0	0	0	0	0	1	biliary	1	0	0	0	0	0	0	0	0	0	0	0	0	999999	165	75	27.55
1468	Hu, Budapest, Bajcsy-Zsilinszky Kórház	2016	66	1	0	0	0	0	No MS factors	No factors	3	RAP	2	0	17	1	1	0	0	0	0	0	0	0	1	biliary	1	0	0	0	0	0	0	0	0	0	0	0	0	999999	163	71	26.72
1467	Hu, Pécs, PTE I.sz. Belgyógyászati Klinika	2016	38	2	1	0	0	0	OB	1 factor	4	RAP	1	0	8	0	0	0	0	0	0	0	0	0	1	biliary	1	0	0	0	0	0	0	0	0	0	0	0	0	999999	162	84	32.01
1466	Hu, Pécs, PTE I.sz. Belgyógyászati Klinika	2016	23	1	0	0	0	0	No MS factors	No factors	2	single AP	1	0	5	0	0	0	0	0	0	0	0	0	2	alcoholic	0	1	0	0	0	0	0	0	0	0	0	0	0	999999	192	80	21.7
1464	Hu, Pécs, PTE I.sz. Belgyógyászati Klinika	2016	50	1	0	1	0	0	HT	1 factor	3	single AP	1	0	9	0	0	0	0	0	0	0	0	0	2	alcoholic	0	1	0	0	0	0	0	0	0	0	0	0	0	999999	175	79	25.8
1462	Hu, Pécs, PTE I.sz. Belgyógyászati Klinika	2016	42	1	0	1	0	0	HT	1 factor	3	RAP	1	0	11	0	0	0	0	0	0	0	0	0	2, 16	combined	0	1	0	0	0	0	0	0	0	0	0	0	1	Diétahiba.	182	96	28.98
1461	Hu, Pécs, PTE I.sz. Belgyógyászati Klinika	2016	60	2	1	1	1	1	HT+OB+HL+DM	4 factors	4	single AP	1	0	8	0	0	0	0	0	0	0	0	0	9	idiopathic	0	0	0	0	0	0	0	0	0	0	0	1	0	999999	160	95	37.11
1460	Hu, Pécs, PTE I.sz. Belgyógyászati Klinika	2016	39	1	1	1	1	1	HT+OB+HL+DM	4 factors	4	single AP	1	0	7	0	0	0	0	0	0	0	0	0	9	idiopathic	0	0	0	0	0	0	0	0	0	0	0	1	0	999999	190	127	35.18
1459	Hu, Pécs, PTE I.sz. Belgyógyászati Klinika	2016	88	1	0	1	0	0	HT	1 factor	2	RAP	1	0	3	0	0	0	0	0	0	0	0	0	9	idiopathic	0	0	0	0	0	0	0	0	0	0	0	1	0	999999	170	72	24.91
1456	Hu, Pécs, PTE I.sz. Belgyógyászati Klinika	2016	41	2	0	1	1	1	HT+HL+DM	3 factors	3	RAP	1	0	5	0	0	0	0	0	0	0	0	0	3	hyperlipidaemia	0	0	1	0	0	0	0	0	0	0	0	0	0	999999	165	80	29.38
1455	Hu, Székesfehérvár, Fejér Megyei Szent György Kórház	2016	65	1	1	1	1	0	HT+OB+HL	3 factors	4	single AP	1	0	9	0	0	0	0	0	0	0	0	0	1	biliary	1	0	0	0	0	0	0	0	0	0	0	0	0	999999	176	96	30.99
1454	Hu, Pécs, PTE I.sz. Belgyógyászati Klinika	2016	41	1	0	1	1	0	HT+HL	2 factor	2	RAP	1	0	8	0	0	0	0	0	0	0	0	0	2, 3	alcohol+hyperlipidaemia	0	1	1	0	0	0	0	0	0	0	0	0	0	999999	180	80	24.69
1453	Hu, Pécs, PTE I.sz. Belgyógyászati Klinika	2016	35	1	0	0	0	0	No MS factors	No factors	2	CP	1	0	4	0	0	0	0	0	0	0	0	0	2	alcoholic	0	1	0	0	0	0	0	0	0	0	0	0	0	999999	170	70	24.22
1452	Hu, Pécs, PTE I.sz. Belgyógyászati Klinika	2016	65	2	1	1	0	0	HT+OB	2 factor	4	RAP	1	0	4	0	0	0	0	0	0	0	0	0	1	biliary	1	0	0	0	0	0	0	0	0	0	0	0	0	999999	161	80	30.86
1451	Hu, Székesfehérvár, Fejér Megyei Szent György Kórház	2016	66	1	0	1	1	1	HT+HL+DM	3 factors	3	single AP	2	0	13	1	0	1	0	0	0	0	0	0	9	idiopathic	0	0	0	0	0	0	0	0	0	0	0	1	0	999999	168	72	25.51
1450	Hu, Pécs, PTE I.sz. Belgyógyászati Klinika	2016	76	2	0	1	0	0	HT	1 factor	2	single AP	2	0	10	1	1	0	0	0	0	0	0	0	9	idiopathic	0	0	0	0	0	0	0	0	0	0	0	1	0	999999	156	60	24.65
1447	Hu, Budapest, Bajcsy-Zsilinszky Kórház	2016	41	2	1	1	0	0	HT+OB	2 factor	4	single AP	1	0	9	0	0	0	0	0	0	0	0	0	1	biliary	1	0	0	0	0	0	0	0	0	0	0	0	0	999999	175	124	40.49
1446	Hu, Székesfehérvár, Fejér Megyei Szent György Kórház	2016	52	2	1	1	1	1	HT+OB+HL+DM	4 factors	4	RAP	2	0	41	1	1	1	0	0	1	1	0	0	9	idiopathic	0	0	0	0	0	0	0	0	0	0	0	1	0		152	95	41.12
1444	Hu, Székesfehérvár, Fejér Megyei Szent György Kórház	2016	59	2	1	1	0	0	HT+OB	2 factor	4	single AP	1	0	6	0	0	0	0	0	0	0	0	0	9	idiopathic	0	0	0	0	0	0	0	0	0	0	0	1	0	999999	163	90	33.87
1443	Hu, Budapest, Bajcsy-Zsilinszky Kórház	2016	57	2	1	1	0	1	HT+OB+DM	3 factors	4	single AP	1	0	19	0	0	0	0	0	0	0	0	0	1	biliary	1	0	0	0	0	0	0	0	0	0	0	0	0	999999	171	121	41.38
1442	Hu, Budapest, Bajcsy-Zsilinszky Kórház	2016	45	1	0	1	1	1	HT+HL+DM	3 factors	2	single AP	1	0	18	0	0	0	0	0	0	0	0	0	1	biliary	1	0	0	0	0	0	0	0	0	0	0	0	0	999999	180	75	23.15
1441	Hu, Pécs, PTE I.sz. Belgyógyászati Klinika	2016	61	2	0	1	0	0	HT	1 factor	1	single AP	1	0	7	0	0	0	0	0	0	0	0	0	1	biliary	1	0	0	0	0	0	0	0	0	0	0	0	0	999999	165	50	18.37
1440	Hu, Budapest, Bajcsy-Zsilinszky Kórház	2016	68	2	0	1	0	0	HT	1 factor	3	single AP	2	0	27	1	1	1	1	0	0	0	0	0	16	other	0	0	0	0	0	0	0	0	0	0	0	0	1	tu gyanú	168	76	26.93
1439	Hu, Pécs, PTE I.sz. Belgyógyászati Klinika	2016	51	1	0	1	0	0	HT	1 factor	2	CP	1	0	7	0	0	0	0	0	0	0	0	0	2	alcoholic	0	1	0	0	0	0	0	0	0	0	0	0	0	999999	170	69	23.88
1438	Hu, Pécs, PTE I.sz. Belgyógyászati Klinika	2016	45	1	0	0	0	0	No MS factors	No factors	2	RAP	1	0	6	0	0	0	0	0	0	0	0	0	2, 16	combined	0	1	0	0	0	0	0	0	0	0	0	0	1	diétahiba	168	55	19.49
1437	Hu, Pécs, PTE I.sz. Belgyógyászati Klinika	2016	56	2	1	0	0	0	OB	1 factor	4	single AP	1	0	4	0	0	0	0	0	0	0	0	0	1, 16	combined	1	0	0	0	0	0	0	0	0	0	0	0	1	tumor gyanu	173	90	30.07
1436	Hu, Debrecen, DEKK Belgyógyászati Intézet B ép. Gasztroenterológia	2016	74	1	0	0	0	0	No MS factors	No factors	2	single AP	1	0	6	0	0	0	0	0	0	0	0	0	1	biliary	1	0	0	0	0	0	0	0	0	0	0	0	0	999999	190	75	20.78
1435	Hu, Budapest, Bajcsy-Zsilinszky Kórház	2016	51	1	1	1	0	0	HT+OB	2 factor	4	single AP	2	0	19	1	1	0	1	0	0	0	0	0	9	idiopathic	0	0	0	0	0	0	0	0	0	0	0	1	0	999999	167	120	43.03
1434	Hu, Pécs, PTE I.sz. Belgyógyászati Klinika	2016	30	2	0	0	1	0	HL	1 factor	2	single AP	1	0	10	0	0	0	0	0	0	0	0	0	1	biliary	1	0	0	0	0	0	0	0	0	0	0	0	0	999999	172	60	20.28
1433	Hu, Pécs, PTE I.sz. Belgyógyászati Klinika	2016	62	2	0	0	1	0	HL	1 factor	3	single AP	1	0	5	0	0	0	0	0	0	0	0	0	9	idiopathic	0	0	0	0	0	0	0	0	0	0	0	1	0	999999	161	72	27.78
1432	Hu, Szombathely, Markusovszky Egyetemi Oktatókórház	2016	59	2	0	0	0	0	No MS factors	No factors	2	single AP	1	0	12	0	0	0	0	0	0	0	0	0	16	other	0	0	0	0	0	0	0	0	0	0	0	0	1	diétahiba	165	65	23.88
1431	Hu, Pécs, PTE I.sz. Belgyógyászati Klinika	2016	74	2	0	0	0	0	No MS factors	No factors	3	RAP	1	0	6	0	0	0	0	0	0	0	0	0	9	idiopathic	0	0	0	0	0	0	0	0	0	0	0	1	0	999999	160	68	26.56
1430	Hu, Pécs, PTE I.sz. Belgyógyászati Klinika	2016	63	1	0	1	0	0	HT	1 factor	3	single AP	2	0	9	1	1	0	0	0	0	0	0	0	9	idiopathic	0	0	0	0	0	0	0	0	0	0	0	1	0	999999	180	83	25.62
1429	Hu, Pécs, PTE I.sz. Belgyógyászati Klinika	2016	42	2	0	0	0	0	No MS factors	No factors	3	single AP	2	0	11	1	1	0	0	0	0	0	0	0	9	idiopathic	0	0	0	0	0	0	0	0	0	0	0	1	0	999999	165	80	29.38
1428	Hu, Pécs, PTE I.sz. Belgyógyászati Klinika	2016	71	1	0	1	1	0	HT+HL	2 factor	2	CP	1	0	7	0	0	0	0	0	0	0	0	0	9, 16	combined	0	0	0	0	0	0	0	0	0	0	0	1	1	tumorgyanú	178	66	20.83
1427	Hu, Pécs, PTE I.sz. Belgyógyászati Klinika	2016	34	1	0	1	1	0	HT+HL	2 factor	3	single AP	2	0	7	1	1	0	0	0	0	0	0	0	2, 3	alcohol+hyperlipidaemia	0	1	1	0	0	0	0	0	0	0	0	0	0	999999	175	80	26.12
1426	Hu, Pécs, PTE I.sz. Belgyógyászati Klinika	2016	72	2	1	1	0	1	HT+OB+DM	3 factors	4	RAP	1	0	4	0	0	0	0	0	0	0	0	0	9	idiopathic	0	0	0	0	0	0	0	0	0	0	0	1	0	999999	165	98	36
1425	Hu, Pécs, PTE I.sz. Belgyógyászati Klinika	2016	86	1	0	1	0	0	HT	1 factor	2	RAP	1	0	4	0	0	0	0	0	0	0	0	0	1	biliary	1	0	0	0	0	0	0	0	0	0	0	0	0	999999	170	68	23.53
1424	Hu, Budapest, Bajcsy-Zsilinszky Kórház	2016	74	1	0	0	1	0	HL	1 factor	2	RAP	1	0	12	0	0	0	0	0	0	0	0	0	3	hyperlipidaemia	0	0	1	0	0	0	0	0	0	0	0	0	0	999999	175	66	21.55
1423	Hu, Budapest, Bajcsy-Zsilinszky Kórház	2016	47	1	1	1	0	0	HT+OB	2 factor	4	single AP	3	0	3	1	1	0	1	0	1	0	0	1	2	alcoholic	0	1	0	0	0	0	0	0	0	0	0	0	0	999999	180	100	30.86
1422	Hu, Pécs, PTE I.sz. Belgyógyászati Klinika	2016	47	1	1	0	0	0	OB	1 factor	4	single AP	1	0	5	0	0	0	0	0	0	0	0	0	2	alcoholic	0	1	0	0	0	0	0	0	0	0	0	0	0	999999	174	92	30.39
1421	Hu, Pécs, PTE I.sz. Belgyógyászati Klinika	2016	68	2	0	1	1	0	HT+HL	2 factor	2	single AP	1	0	4	0	0	0	0	0	0	0	0	0	9	idiopathic	0	0	0	0	0	0	0	0	0	0	0	1	0	999999	170	68	23.53
1420	Hu, Pécs, PTE I.sz. Belgyógyászati Klinika	2016	72	2	1	1	0	0	HT+OB	2 factor	4	RAP	1	0	4	0	0	0	0	0	0	0	0	0	9	idiopathic	0	0	0	0	0	0	0	0	0	0	0	1	0	999999	150	68	30.22
1419	Hu, Budapest, Bajcsy-Zsilinszky Kórház	2016	68	2	1	1	0	0	HT+OB	2 factor	4	single AP	1	0	10	0	0	0	0	0	0	0	0	0	1	biliary	1	0	0	0	0	0	0	0	0	0	0	0	0	999999	164	90	33.46
1417	Hu, Pécs, PTE I.sz. Belgyógyászati Klinika	2016	64	2	1	1	0	1	HT+OB+DM	3 factors	4	CP	1	0	4	0	0	0	0	0	0	0	0	0	9, 16	combined	0	0	0	0	0	0	0	0	0	0	0	1	1	korábban ismert alkoholbeteg. 8 hónapja absztinencia	166	93	33.75
1416	Hu, Székesfehérvár, Fejér Megyei Szent György Kórház	2016	58	1	0	0	1	0	HL	1 factor	3	single AP	2	0	26	1	1	1	1	0	0	0	0	0	1	biliary	1	0	0	0	0	0	0	0	0	0	0	0	0	999999	176	79	25.5
1412	Hu, Székesfehérvár, Fejér Megyei Szent György Kórház	2016	74	1	0	1	1	0	HT+HL	2 factor	3	single AP	1	0	7	0	0	0	0	0	0	0	0	0	1	biliary	1	0	0	0	0	0	0	0	0	0	0	0	0		188	95	26.88
1411	Hu, Pécs, PTE I.sz. Belgyógyászati Klinika	2016	60	1	1	1	1	1	HT+OB+HL+DM	4 factors	4	RAP	1	0	7	0	0	0	0	0	0	0	0	0	3	hyperlipidaemia	0	0	1	0	0	0	0	0	0	0	0	0	0	999999	180	117	36.11
1410	Hu, Debrecen, DEKK Belgyógyászati Intézet B ép. Gasztroenterológia	2016	58	1	0	1	1	1	HT+HL+DM	3 factors	3	single AP	1	0	4	0	0	0	0	0	0	0	0	0	1, 2	combined	1	1	0	0	0	0	0	0	0	0	0	0	0	999999	168	79	27.99
1409	Hu, Debrecen, DEKK Belgyógyászati Intézet B ép. Gasztroenterológia	2016	68	1	0	0	0	0	No MS factors	No factors	2	single AP	1	0	5	0	0	0	0	0	0	0	0	0	16	other	0	0	0	0	0	0	0	0	0	0	0	0	1	Multiplex met hepatis, epeuti obstukció	176	67	21.63
1406	Hu, Pécs, PTE I.sz. Belgyógyászati Klinika	2016	33	1	0	0	0	0	No MS factors	No factors	3	single AP	1	0	5	0	0	0	0	0	0	0	0	0	2	alcoholic	0	1	0	0	0	0	0	0	0	0	0	0	0	999999	181	95	29
1404	Hu, Székesfehérvár, Fejér Megyei Szent György Kórház	2016	63	2	0	1	0	0	HT	1 factor	3	single AP	1	0	11	0	0	0	0	0	0	0	0	0	1	biliary	1	0	0	0	0	0	0	0	0	0	0	0	0	999999	160	66	25.78
1403	Hu, Békéscsaba, Réthy Pál Kórház-Rendelőintézet	2016	79	2	1	1	1	1	HT+OB+HL+DM	4 factors	4	RAP	1	0	10	0	0	0	0	0	0	0	0	0	1	biliary	1	0	0	0	0	0	0	0	0	0	0	0	0	999999	162	79	30.1
1401	Hu, Pécs, PTE I.sz. Belgyógyászati Klinika	2016	78	2	0	1	0	0	HT	1 factor	3	single AP	3	0	18	1	1	0	1	1	1	1	0	0	1	biliary	1	0	0	0	0	0	0	0	0	0	0	0	0	999999	160	68	26.56
1399	Hu, Pécs, PTE I.sz. Belgyógyászati Klinika	2016	66	1	0	0	0	0	No MS factors	No factors	3	single AP	1	0	7	0	0	0	0	0	0	0	0	0	1	biliary	1	0	0	0	0	0	0	0	0	0	0	0	0	999999	165	75	27.55
1396	Hu, Békéscsaba, Réthy Pál Kórház-Rendelőintézet	2016	56	2	1	0	0	0	OB	1 factor	4	single AP	2	0	50	1	1	1	1	0	0	0	0	0	1	biliary	1	0	0	0	0	0	0	0	0	0	0	0	0	999999	167	92	32.99
1395	Hu, Pécs, PTE I.sz. Belgyógyászati Klinika	2016	54	1	0	0	0	0	No MS factors	No factors	2	CP	2	0	11	1	1	0	0	0	1	1	0	0	16	other	0	0	0	0	0	0	0	0	0	0	0	0	1	pseudocysta	176	69	22.28
1394	Hu, Békéscsaba, Réthy Pál Kórház-Rendelőintézet	2016	28	1	0	0	0	0	No MS factors	No factors	2	single AP	1	0	8	0	0	0	0	0	0	0	0	0	2	alcoholic	0	1	0	0	0	0	0	0	0	0	0	0	0	999999	180	61	18.83
1393	Hu, Pécs, PTE I.sz. Belgyógyászati Klinika	2016	36	1	1	1	1	0	HT+OB+HL	3 factors	4	RAP	1	0	4	0	0	0	0	0	0	0	0	0	16	other	0	0	0	0	0	0	0	0	0	0	0	0	1	diétahiba	177	98	31.28
1392	Hu, Székesfehérvár, Fejér Megyei Szent György Kórház	2016	55	2	0	0	1	1	HL+DM	2 factor	2	single AP	1	0	10	0	0	0	0	0	0	0	0	0	1	biliary	1	0	0	0	0	0	0	0	0	0	0	0	0	999999	161	57	21.99
1391	Hu, Pécs, PTE I.sz. Belgyógyászati Klinika	2016	84	1	0	1	0	0	HT	1 factor	2	single AP	1	0	9	0	0	0	0	0	0	0	0	0	1	biliary	1	0	0	0	0	0	0	0	0	0	0	0	0	999999	169	70	24.51
1390	Hu, Pécs, PTE I.sz. Belgyógyászati Klinika	2016	24	1	0	0	0	0	No MS factors	No factors	3	single AP	1	0	4	0	0	0	0	0	0	0	0	0	2, 16	combined	0	1	0	0	0	0	0	0	0	0	0	0	1	diétahiba (nagy mennyiségű zsíros étel)	170	80	27.68
1388	Hu, Békéscsaba, Réthy Pál Kórház-Rendelőintézet	2016	76	1	0	1	0	0	HT	1 factor	3	RAP	2	0	32	1	1	0	0	0	0	0	0	0	1	biliary	1	0	0	0	0	0	0	0	0	0	0	0	0	999999	170	76	26.3
1386	Hu, Budapest, Bajcsy-Zsilinszky Kórház	2016	60	2	0	1	0	0	HT	1 factor	2	single AP	2	0	15	1	1	1	0	0	0	0	0	0	9	idiopathic	0	0	0	0	0	0	0	0	0	0	0	1	0	999999	153	55	23.5
1385	Hu, Pécs, PTE I.sz. Belgyógyászati Klinika	2016	47	1	0	0	0	0	No MS factors	No factors	2	single AP	2	0	6	1	1	0	0	0	0	0	0	0	2	alcoholic	0	1	0	0	0	0	0	0	0	0	0	0	0	999999	170	65	22.49
1384	Hu, Pécs, PTE I.sz. Belgyógyászati Klinika	2016	93	2	0	1	0	0	HT	1 factor	2	single AP	1	0	6	0	0	0	0	0	0	0	0	0	1	biliary	1	0	0	0	0	0	0	0	0	0	0	0	0	999999	160	50	19.53
1383	Hu, Pécs, PTE I.sz. Belgyógyászati Klinika	2016	31	2	1	0	0	0	OB	1 factor	4	single AP	1	0	6	0	0	0	0	0	0	0	0	0	1	biliary	1	0	0	0	0	0	0	0	0	0	0	0	0	999999	167	96	34.42
1379	Belarus, Gomel, Gomel Regional Clinical Hospital	2015	41	1	0	0	0	0	No MS factors	No factors	3	single AP	1	0	12	0	0	0	0	0	0	0	0	0	2	alcoholic	0	1	0	0	0	0	0	0	0	0	0	0	0	999999	168	74	26.22
1374	Hu, Budapest, Bajcsy-Zsilinszky Kórház	2016	39	1	0	0	0	0	No MS factors	No factors	2	single AP	2	0	14	1	1	0	0	0	0	0	0	0	2	alcoholic	0	1	0	0	0	0	0	0	0	0	0	0	0	999999	175	72	23.51
1372	Hu, Pécs, PTE I.sz. Belgyógyászati Klinika	2016	54	2	1	0	0	0	OB	1 factor	4	single AP	1	0	6	0	0	0	0	0	0	0	0	0	1	biliary	1	0	0	0	0	0	0	0	0	0	0	0	0	999999	170	102	35.29
1371	Hu, Pécs, PTE I.sz. Belgyógyászati Klinika	2016	89	1	1	1	0	1	HT+OB+DM	3 factors	4	single AP	1	0	4	0	0	0	0	0	0	0	0	0	1	biliary	1	0	0	0	0	0	0	0	0	0	0	0	0	999999	167	90	32.27
1370	Hu, Pécs, PTE I.sz. Belgyógyászati Klinika	2016	33	1	0	0	1	0	HL	1 factor	2	RAP	1	0	9	0	0	0	0	0	0	0	0	0	2	alcoholic	0	1	0	0	0	0	0	0	0	0	0	0	0	999999	180	70	21.6
1369	Hu, Budapest, Bajcsy-Zsilinszky Kórház	2016	35	1	1	1	1	0	HT+OB+HL	3 factors	4	single AP	3	0	22	1	1	1	1	0	1	0	0	1	3	hyperlipidaemia	0	0	1	0	0	0	0	0	0	0	0	0	0	999999	193	113	30.34
1368	Hu, Székesfehérvár, Fejér Megyei Szent György Kórház	2016	57	1	1	1	0	0	HT+OB	2 factor	4	single AP	1	0	12	0	0	0	0	0	0	0	0	0	1	biliary	1	0	0	0	0	0	0	0	0	0	0	0	0	999999	172	110	37.18
1367	Hu, Pécs, PTE I.sz. Belgyógyászati Klinika	2016	72	1	0	1	0	0	HT	1 factor	3	single AP	2	0	8	1	1	0	0	0	1	0	0	1	1	biliary	1	0	0	0	0	0	0	0	0	0	0	0	0	999999	180	90	27.78
1366	Hu, Székesfehérvár, Fejér Megyei Szent György Kórház	2016	69	2	1	1	1	0	HT+OB+HL	3 factors	4	single AP	1	0	8	0	0	0	0	0	0	0	0	0	1	biliary	1	0	0	0	0	0	0	0	0	0	0	0	0	999999	162	92	35.06
1365	Hu, Pécs, PTE I.sz. Belgyógyászati Klinika	2016	57	1	0	0	1	0	HL	1 factor	3	RAP	1	0	5	0	0	0	0	0	0	0	0	0	2	alcoholic	0	1	0	0	0	0	0	0	0	0	0	0	0	999999	175	80	26.12
1363	Hu, Székesfehérvár, Fejér Megyei Szent György Kórház	2016	28	1	0	0	0	0	No MS factors	No factors	2	RAP	1	0	8	0	0	0	0	0	0	0	0	0	9	idiopathic	0	0	0	0	0	0	0	0	0	0	0	1	0	999999	186	64	18.5
1361	Hu, Budapest, Bajcsy-Zsilinszky Kórház	2016	59	1	0	1	0	1	HT+DM	2 factor	2	CP	2	0	33	1	1	1	0	0	0	0	0	0	1	biliary	1	0	0	0	0	0	0	0	0	0	0	0	0	999999	170	70	24.22
1360	Hu, Budapest, Bajcsy-Zsilinszky Kórház	2016	44	1	0	1	0	0	HT	1 factor	3	RAP	1	0	5	0	0	0	0	0	0	0	0	0	1	biliary	1	0	0	0	0	0	0	0	0	0	0	0	0	999999	182	85	25.66
1359	Hu, Pécs, PTE I.sz. Belgyógyászati Klinika	2016	45	1	1	1	0	0	HT+OB	2 factor	4	single AP	1	0	7	0	0	0	0	0	0	0	0	0	9	idiopathic	0	0	0	0	0	0	0	0	0	0	0	1	0	999999	182	118	35.62
1358	Hu, Pécs, PTE I.sz. Belgyógyászati Klinika	2016	71	1	0	0	0	0	No MS factors	No factors	3	RAP	1	0	6	0	0	0	0	0	0	0	0	0	1	biliary	1	0	0	0	0	0	0	0	0	0	0	0	0	999999	186	99	28.62
1357	Hu, Pécs, PTE I.sz. Belgyógyászati Klinika	2016	41	1	0	1	1	0	HT+HL	2 factor	2	single AP	1	0	5	0	0	0	0	0	0	0	0	0	2, 3	alcohol+hyperlipidaemia	0	1	1	0	0	0	0	0	0	0	0	0	0	999999	185	85	24.84
1356	Hu, Pécs, PTE I.sz. Belgyógyászati Klinika	2016	82	2	1	1	1	1	HT+OB+HL+DM	4 factors	4	single AP	1	0	7	0	0	0	0	0	0	0	0	0	1	biliary	1	0	0	0	0	0	0	0	0	0	0	0	0	999999	150	100	44.44
1355	Hu, Budapest, Bajcsy-Zsilinszky Kórház	2016	81	2	0	1	0	0	HT	1 factor	1	single AP	2	0	21	1	1	1	0	0	0	0	0	0	9	idiopathic	0	0	0	0	0	0	0	0	0	0	0	1	0	999999	150	38	16.89
1354	Hu, Pécs, PTE I.sz. Belgyógyászati Klinika	2016	44	2	0	0	0	0	No MS factors	No factors	3	single AP	1	0	4	0	0	0	0	0	0	0	0	0	1	biliary	1	0	0	0	0	0	0	0	0	0	0	0	0	999999	174	78	25.76
1353	Hu, Pécs, PTE I.sz. Belgyógyászati Klinika	2016	52	2	0	1	1	1	HT+HL+DM	3 factors	3	RAP	1	0	6	0	0	0	0	0	0	0	0	0	2	alcoholic	0	1	0	0	0	0	0	0	0	0	0	0	0	999999	165	73	26.81
1352	Hu, Pécs, PTE I.sz. Belgyógyászati Klinika	2016	79	1	0	1	0	0	HT	1 factor	2	CP	1	0	8	0	0	0	0	0	0	0	0	0	9	idiopathic	0	0	0	0	0	0	0	0	0	0	0	1	0	999999	170	71	24.57
1351	Hu, Budapest, Bajcsy-Zsilinszky Kórház	2016	53	1	0	0	0	0	No MS factors	No factors	3	single AP	2	0	17	1	0	0	1	0	0	0	0	0	2	alcoholic	0	1	0	0	0	0	0	0	0	0	0	0	0	999999	178	93	29.35
1350	Hu, Pécs, PTE I.sz. Belgyógyászati Klinika	2016	61	1	1	1	0	1	HT+OB+DM	3 factors	4	RAP	2	0	49	1	1	0	1	0	1	1	0	0	2	alcoholic	0	1	0	0	0	0	0	0	0	0	0	0	0	999999	172	97	32.79
1349	Hu, Budapest, Bajcsy-Zsilinszky Kórház	2016	69	2	0	0	0	0	No MS factors	No factors	3	single AP	1	0	8	0	0	0	0	0	0	0	0	0	9	idiopathic	0	0	0	0	0	0	0	0	0	0	0	1	0	999999	158	63	25.24
1348	Hu, Budapest, Bajcsy-Zsilinszky Kórház	2016	68	2	0	0	0	0	No MS factors	No factors	2	single AP	1	0	7	0	0	0	0	0	0	0	0	0	1	biliary	1	0	0	0	0	0	0	0	0	0	0	0	0	999999	160	54	21.09
1346	Hu, Pécs, PTE I.sz. Belgyógyászati Klinika	2016	80	2	0	1	0	1	HT+DM	2 factor	3	single AP	2	0	14	1	1	0	0	0	1	1	0	0	8	post ERCP	0	0	0	1	0	0	0	0	0	0	0	0	0	999999	156	66	27.12
1345	Hu, Pécs, PTE I.sz. Belgyógyászati Klinika	2016	58	1	0	0	0	0	No MS factors	No factors	2	CP	1	0	7	0	0	0	0	0	0	0	0	0	2, 13	combined	0	1	0	0	0	0	0	0	1	0	0	0	0	999999	164	61	22.68
1344	Hu, Pécs, PTE I.sz. Belgyógyászati Klinika	2016	57	1	0	1	1	0	HT+HL	2 factor	3	single AP	2	0	11	1	1	0	0	0	0	0	0	0	1	biliary	1	0	0	0	0	0	0	0	0	0	0	0	0	999999	167	72	25.82
1343	Hu, Pécs, PTE I.sz. Belgyógyászati Klinika	2016	74	1	1	0	0	0	OB	1 factor	4	single AP	1	0	8	0	0	0	0	0	0	0	0	0	1	biliary	1	0	0	0	0	0	0	0	0	0	0	0	0	999999	172	92	31.1
1342	Hu, Budapest, Bajcsy-Zsilinszky Kórház	2016	41	1	0	0	0	0	No MS factors	No factors	2	single AP	2	0	33	1	1	1	1	0	0	0	0	0	9	idiopathic	0	0	0	0	0	0	0	0	0	0	0	1	0	999999	185	80	23.37
1341	Hu, Pécs, PTE I.sz. Belgyógyászati Klinika	2016	45	2	0	0	0	0	No MS factors	No factors	2	single AP	1	0	5	0	0	0	0	0	0	0	0	0	1	biliary	1	0	0	0	0	0	0	0	0	0	0	0	0	999999	170	65	22.49
1340	Hu, Budapest, Bajcsy-Zsilinszky Kórház	2016	83	2	1	1	0	0	HT+OB	2 factor	4	single AP	1	0	9	0	0	0	0	0	0	0	0	0	1	biliary	1	0	0	0	0	0	0	0	0	0	0	0	0	999999	162	95	36.2
1339	Hu, Budapest, Bajcsy-Zsilinszky Kórház	2016	60	1	0	0	0	0	No MS factors	No factors	3	single AP	1	0	13	0	0	0	0	0	0	0	0	0	1	biliary	1	0	0	0	0	0	0	0	0	0	0	0	0	999999	168	72	25.51
1338	Hu, Pécs, PTE I.sz. Belgyógyászati Klinika	2016	52	2	0	1	0	0	HT	1 factor	3	single AP	1	0	6	999999	999999	0	0	0	0	0	0	0	9	idiopathic	0	0	0	0	0	0	0	0	0	0	0	1	0	999999	162	70	26.67
1337	Hu, Pécs, PTE I.sz. Belgyógyászati Klinika	2016	41	1	0	0	1	0	HL	1 factor	3	single AP	2	0	47	1	1	1	0	1	0	0	0	0	3	hyperlipidaemia	0	0	1	0	0	0	0	0	0	0	0	0	0	999999	184	101	29.83
1336	Hu, Pécs, PTE I.sz. Belgyógyászati Klinika	2016	62	2	1	0	0	0	OB	1 factor	4	single AP	1	0	8	0	0	0	0	0	0	0	0	0	1	biliary	1	0	0	0	0	0	0	0	0	0	0	0	0	999999	158	86	34.45
1334	Hu, Szeged, SZTE I. sz. Belgyógyászati Klinika	2013	50	1	0	0	1	0	HL	1 factor	3	single AP	2	0	9	1	1	0	1	0	0	0	0	0	3	hyperlipidaemia	0	0	1	0	0	0	0	0	0	0	0	0	0	999999	168	78	27.64
1333	Hu, Szeged, SZTE II. sz. Belgyógyászati Klinika	2013	49	1	0	0		0			1	single AP	2	0	9	1	1	0	0	0	0	0	0	0	2	alcoholic	0	1	0	0	0	0	0	0	0	0	0	0	0	999999	176	53	17.11
1332	Hu, Pécs, PTE I.sz. Belgyógyászati Klinika	2016	51	1	1	1	1	0	HT+OB+HL	3 factors	4	single AP	3	0	52	1	1	1	1	0	1	1	0	1	1	biliary	1	0	0	0	0	0	0	0	0	0	0	0	0	999999	182	110	33.21
1329	Hu, Kecskemét, Bács-Kiskun Megyei Kórház	2014	69	1	0	0	0	0	No MS factors	No factors	3	single AP	2	0	62	1	0	0	1	0	0	0	0	0	1, 2	combined	1	1	0	0	0	0	0	0	0	0	0	0	0	999999	168	80	28.34
1326	Hu, Budapest, Bajcsy-Zsilinszky Kórház	2015	35	1	1	1		0			4	single AP	1	0	4	0	0	0	0	0	0	0	0	0	1	biliary	1	0	0	0	0	0	0	0	0	0	0	0	999999	999999	186	110	31.8
1325	Hu, Budapest, Bajcsy-Zsilinszky Kórház	2015	74	1	1	1	1	0	HT+OB+HL	3 factors	4	single AP	1	0	9	0	0	0	0	0	0	0	0	0	1	biliary	1	0	0	0	0	0	0	0	0	0	0	0	999999	999999	173	90	30.07
1324	Hu, Kecskemét, Bács-Kiskun Megyei Kórház	2015	82	1	0	1	0	0	HT	1 factor	3	single AP	1	0	13	0	0	0	0	0	0	0	0	0	1	biliary	1	0	0	0	0	0	0	0	0	0	0	0	0	999999	165	77	28.28
1323	Hu, Budapest, Bajcsy-Zsilinszky Kórház	2015	35	2	0	0	0	0	No MS factors	No factors	1	CP	2	0	18	1	0	1	0	0	0	0	0	0	2	alcoholic	0	1	0	0	0	0	0	0	0	0	0	0	999999	999999	168	44	15.59
1322	Hu, Szeged, SZTE I. sz. Belgyógyászati Klinika	2015	71	2	1	1	0	0	HT+OB	2 factor	4	single AP	2	0	10	1	1	0	0	0	0	0	0	0	9	idiopathic	0	0	0	0	0	0	0	0	0	0	0	1	999999	999999	163	89	33.5
1321	Hu, Budapest, Bajcsy-Zsilinszky Kórház	2015	62	2	0	0		0			2	RAP	1	0	12	0	0	0	0	0	0	0	0	0	16	other	0	0	0	0	0	0	0	0	0	0	0	0	1	immuneredet IBD mellett	167	63	22.59
1318	Hu, Pécs, PTE I.sz. Belgyógyászati Klinika	2015	36	2	0	0	0	0	No MS factors	No factors	2	single AP	1	0	4	0	0	0	0	0	0	0	0	0	1	biliary	1	0	0	0	0	0	0	0	0	0	0	0	0	999999	170	57	19.72
1317	Hu, Pécs, PTE I.sz. Belgyógyászati Klinika	2015	21	1	0	0	0	0	No MS factors	No factors	2	single AP	2	0	6	1	1	0	0	0	0	0	0	0	16	other	0	0	0	0	0	0	0	0	0	0	0	0	1	diétahiba (alimentáris pancreatitis)	179	69	21.53
1316	Hu, Pécs, PTE I.sz. Belgyógyászati Klinika	2015	52	2	0	0	0	0	No MS factors	No factors	3	single AP	1	0	5	0	0	0	0	0	0	0	0	0	8	post ERCP	0	0	0	1	0	0	0	0	0	0	0	0	0	999999	164	77	28.63
1315	Hu, Szombathely, Markusovszky Egyetemi Oktatókórház	2015	37	1	1	0	1	0	OB+HL	2 factor	4	single AP	2	0	12	1	1	0	0	0	0	0	0	0	9	idiopathic	0	0	0	0	0	0	0	0	0	0	0	1	0	999999	180	105	32.41
1313	Hu, Békéscsaba, Réthy Pál Kórház-Rendelőintézet	2015	74	1	0	1	0	0	HT	1 factor	2	single AP	1	0	14	0	0	0	0	0	0	0	0	0	1	biliary	1	0	0	0	0	0	0	0	0	0	0	999999	0	999999	168	70	24.8
1312	Hu, Békéscsaba, Réthy Pál Kórház-Rendelőintézet	2015	49	1	0	0	0	0	No MS factors	No factors	3	single AP	2	0	27	1	1	0	0	0	0	0	0	0	1	biliary	1	0	0	0	0	0	0	0	0	0	0	999999	0	999999	180	85	26.23
1310	Hu, Békéscsaba, Réthy Pál Kórház-Rendelőintézet	2015	75	2	0	1	0	0	HT	1 factor	3	single AP	2	0	29	1	1	0	0	0	0	0	0	0	1	biliary	1	0	0	0	0	0	0	0	0	0	0	999999	0	999999	170	82	28.37
1308	Hu, Székesfehérvár, Fejér Megyei Szent György Kórház	2008	71	1	0	1	1	0	HT+HL	2 factor	3	single AP	2	0	8	1	0	0	0	1	0	0	0	0	1	biliary	1	0	0	0	0	0	0	0	0	0	0	0	0	999999	180	86	26.54
1307	Hu, Székesfehérvár, Fejér Megyei Szent György Kórház	2015	52	1	0	1	1	1	HT+HL+DM	3 factors	3	RAP	1	0	9	0	0	0	0	0	0	0	0	0	2	alcoholic	0	1	0	0	0	0	0	0	0	0	0	0	0	999999	165	70	25.71
1306	Hu, Székesfehérvár, Fejér Megyei Szent György Kórház	2015	71	2	0	1	0	0	HT	1 factor	2	single AP	3	0	6	1	1	0	0	0	0	0	0	0	9	idiopathic	0	0	0	0	0	0	0	0	0	0	0	1	0	999999	155	58	24.14
1304	Hu, Szombathely, Markusovszky Egyetemi Oktatókórház	2015	46	1	0	0	1	0	HL	1 factor	3	single AP	1	0	11	0	0	0	0	0	0	0	0	0	1	biliary	1	0	0	0	0	0	0	0	0	0	0	0	0	999999	178	89	28.09
1303	Hu, Szombathely, Markusovszky Egyetemi Oktatókórház	2015	57	1	0	0	0	0	No MS factors	No factors	3	single AP	1	0	9	0	0	0	0	0	0	0	0	0	1	biliary	1	0	0	0	0	0	0	0	0	0	0	0	0	999999	176	80	25.83
1302	Hu, Budapest, Bajcsy-Zsilinszky Kórház	2015	64	2	1	1	1	1	HT+OB+HL+DM	4 factors	4	single AP	2	0	27	1	1	0	0	0	0	0	0	0	1	biliary	1	0	0	0	0	0	0	0	0	0	0	999999	0	999999	154	77	32.47
1301	Hu, Székesfehérvár, Fejér Megyei Szent György Kórház	2015	88	2	0	1	1	0	HT+HL	2 factor	2	single AP	1	0	12	0	0	0	0	0	0	0	0	0	9	idiopathic	0	0	0	0	0	0	0	0	0	0	0	1	0	999999	170	56	19.38
1299	Hu, Székesfehérvár, Fejér Megyei Szent György Kórház	2014	56	1	1	1	1	1	HT+OB+HL+DM	4 factors	4	single AP	1	0	11	0	0	0	0	0	0	0	0	0	1	biliary	1	0	0	0	0	0	0	0	0	0	0	0	0	999999	169	93	32.56
1297	Hu, Budapest, Bajcsy-Zsilinszky Kórház	2015	36	1	1	1	1	0	HT+OB+HL	3 factors	4	RAP	1	0	6	0	0	0	0	0	0	0	0	0	3	hyperlipidaemia	0	0	1	0	0	0	0	0	0	0	0	0	0	999999	174	140	46.24
1295	Hu, Pécs, PTE I.sz. Belgyógyászati Klinika	2014	38	2	1	0	0	0	OB	1 factor	4	single AP	2	0	25	1	1	0	1	0	0	0	0	0	1	biliary	1	0	0	0	0	0	0	0	0	0	0	0	0	999999	164	92	34.21
1293	Hu, Szeged, SZTE I. sz. Belgyógyászati Klinika	2014	38	1	1	0	0	0	OB	1 factor	4	single AP	1	0	8	0	0	0	0	0	0	0	0	0	16	other	0	0	0	0	0	0	0	0	0	0	0	0	1	diétahiba	182	130	39.25
1292	Hu, Budapest, Bajcsy-Zsilinszky Kórház	2015	63	2	0	1	0	0	HT	1 factor	3		1	0	9	0	0	0	0	0	0	0	0	0	9	idiopathic	0	0	0	0	0	0	0	0	0	0	0	1	0	999999	160	65	25.39
1291	Hu, Budapest, Bajcsy-Zsilinszky Kórház	2015	61	2	1	0	1	0	OB+HL	2 factor	4	single AP	2	0	51	1	1	1	0	0	0	0	0	0	1	biliary	1	0	0	0	0	0	0	0	0	0	0	0	999999	999999	158	78	31.24
1290	Hu, Székesfehérvár, Fejér Megyei Szent György Kórház	2015	59	1	0	1	1	1	HT+HL+DM	3 factors	3	RAP	1	0	11	0	0	0	0	0	0	0	0	0	2, 3	alcohol+hyperlipidaemia	0	1	1	0	0	0	0	0	0	0	0	0	0	999999	176	84	27.12
1289	Hu, Székesfehérvár, Fejér Megyei Szent György Kórház	2015	66	1	0	0	0	0	No MS factors	No factors	3	single AP	2	0	23	1	0	0	0	1	0	0	0	0	9	idiopathic	0	0	0	0	0	0	0	0	0	0	0	1	0	999999	172	74	25.01
1288	Hu, Székesfehérvár, Fejér Megyei Szent György Kórház	2014	58	1	0	1	0	0	HT	1 factor	2	single AP	2	0	45	1	1	0	0	0	0	0	0	0	1, 2	combined	1	1	0	0	0	0	0	0	0	0	0	0	0	999999	182	73	22.04
1286	Hu, Makó, CSMEK Hódmezővásárhely	2015	68	1	0	1	0	0	HT	1 factor	3	single AP	2	0	49	1	1	0	0	0	0	0	0	0	2	alcoholic	0	1	0	0	0	0	0	0	0	0	0	0	0	999999	171	84	28.73
1285	Hu, Budapest, Bajcsy-Zsilinszky Kórház	2015	64	1	1	1	0	0	HT+OB	2 factor	4		1	0	17	0	0	0	0	0	0	0	0	0	1	biliary	1	0	0	0	0	0	0	0	0	0	0	999999	0	999999	170	128	44.29
1284	Hu, Budapest, Bajcsy-Zsilinszky Kórház	2015	86	1	0	0	0	0	No MS factors	No factors	2		2	0	16	0	0	0	0	0	1	0	1	0	9	idiopathic	0	0	0	0	0	0	0	0	0	0	0	1	999999	999999	165	65	23.88
1283	Hu, Gyula, Békés Megyei Pándy Kálmán Kórháza III.sz. Bel/Gasztroenterológia	2014	86	1	0	1	0	0	HT	1 factor	2	single AP	1	0	16	0	0	0	0	0	0	0	0	0	16	other	0	0	0	0	0	0	0	0	0	0	0	0	1	diétahiba	174	72	23.78
1282	Hu, Gyula, Békés Megyei Pándy Kálmán Kórháza III.sz. Bel/Gasztroenterológia	2014	56	2	1	1	1	1	HT+OB+HL+DM	4 factors	4	single AP	2	0	7	1	1	0	0	0	0	0	0	0	9	idiopathic	0	0	0	0	0	0	0	0	0	0	0	1	0	999999	170	100	34.6
1281	Hu, Gyula, Békés Megyei Pándy Kálmán Kórháza III.sz. Bel/Gasztroenterológia	2014	77	2	0	0	1	0	HL	1 factor	3	single AP	1	0	10	0	0	0	0	0	0	0	0	0	9	idiopathic	0	0	0	0	0	0	0	0	0	0	0	1	0	999999	165	71	26.08
1277	Hu, Budapest, Bajcsy-Zsilinszky Kórház	2015	22	1	1	0	0	0	OB	1 factor	4	single AP	1	0	7	0	0	0	0	0	0	0	0	0	9	idiopathic	0	0	0	0	0	0	0	0	0	0	0	1	999999	999999	172	95	32.11
1276	Hu, Székesfehérvár, Fejér Megyei Szent György Kórház	2010	70	2	0	1	0	0	HT	1 factor	2	single AP	1	0	8	0	0	0	0	0	0	0	0	0	16	other	0	0	0	0	0	0	0	0	0	0	0	0	1	diéta hiba	173	72	24.06
1275	Hu, Székesfehérvár, Fejér Megyei Szent György Kórház	2014	58	1	0	1	1	0	HT+HL	2 factor	2	RAP	1	0	11	0	0	0	0	0	0	0	0	0	16	other	0	0	0	0	0	0	0	0	0	0	0	0	1	diétahiba	170	68	23.53
1272	Hu, Pécs, PTE I.sz. Belgyógyászati Klinika	2014	61	2	1	0	0	1	OB+DM	2 factor	4	single AP	1	0	14	0	0	0	0	0	0	0	0	0	1	biliary	1	0	0	0	0	0	0	0	0	0	0	0	0	999999	162	85	32.39
1271	Hu, Pécs, PTE I.sz. Belgyógyászati Klinika	2015	21	2	1	0	0	0	OB	1 factor	4	single AP	1	0	7	0	0	0	0	0	0	0	0	0	1	biliary	1	0	0	0	0	0	0	0	0	0	0	0	0	999999	172	98	33.13
1270	Hu, Pécs, PTE I.sz. Belgyógyászati Klinika	2014	55	2	0	0	0	1	DM	1 factor	3	single AP	1	0	11	0	0	0	0	0	0	0	0	0	1	biliary	1	0	0	0	0	0	0	0	0	0	0	0	0	999999	168	76	26.93
1269	Hu, Pécs, PTE I.sz. Belgyógyászati Klinika	2014	74	2	0	1	0	1	HT+DM	2 factor	2	RAP	3	0	16	1	1	0	0	0	1	1	0	0	16	other	0	0	0	0	0	0	0	0	0	0	0	0	1	diétahiba (esetleges diétahiba, epeúti sludge, SOD)	165	62	22.77
1268	Hu, Pécs, PTE I.sz. Belgyógyászati Klinika	2014	62	2	0	0	0	0	No MS factors	No factors	3	RAP	1	0	5	0	0	0	0	0	0	0	0	0	1	biliary	1	0	0	0	0	0	0	0	0	0	0	0	0	999999	172	81	27.38
1267	Hu, Pécs, PTE I.sz. Belgyógyászati Klinika	2014	39	2	0	0	0	0	No MS factors	No factors	3	single AP	2	0	15	1	1	0	0	0	0	0	0	0	8	post ERCP	0	0	0	1	0	0	0	0	0	0	0	0	0	999999	166	69	25.04
1266	Hu, Pécs, PTE I.sz. Belgyógyászati Klinika	2014	59	2	1	1	1	0	HT+OB+HL	3 factors	4	single AP	1	0	7	0	0	0	0	0	0	0	0	0	9	idiopathic	0	0	0	0	0	0	0	0	0	0	0	1	0	999999	160	100	39.06
1260	Hu, Pécs, PTE I.sz. Belgyógyászati Klinika	2014	58	2	0	1	0	0	HT	1 factor	3	RAP	1	0	6	0	0	0	0	0	0	0	0	0	16	other	0	0	0	0	0	0	0	0	0	0	0	0	1	visszatérő akut pancreatitis	168	81	28.7
1258	Hu, Pécs, PTE I.sz. Belgyógyászati Klinika	2014	62	1	1	1	0	1	HT+OB+DM	3 factors	4	single AP	1	0	9	0	0	0	0	0	0	0	0	0	1	biliary	1	0	0	0	0	0	0	0	0	0	0	0	0	999999	171	102	34.88
1257	Hu, Pécs, PTE I.sz. Belgyógyászati Klinika	2014	70	1	0	1	0	0	HT	1 factor	2	single AP	1	0	17	0	0	0	0	0	0	0	0	0	1, 2	combined	1	1	0	0	0	0	0	0	0	0	0	0	0	999999	179	80	24.97
1255	Hu, Békéscsaba, Réthy Pál Kórház-Rendelőintézet	2015	63	2	1	1	0	0	HT+OB	2 factor	4	single AP	2	0	16	1	0	0	1	0	0	0	0	0	1	biliary	1	0	0	0	0	0	0	0	0	0	0	999999	0	999999	165	92	33.79
1254	Hu, Békéscsaba, Réthy Pál Kórház-Rendelőintézet	2015	44	1	0	0	1	0	HL	1 factor	3	single AP	2	0	14	1	0	0	1	0	0	0	0	0	2	alcoholic	0	1	0	0	0	0	0	0	0	0	0	0	0	999999	180	88	27.16
1253	Hu, Békéscsaba, Réthy Pál Kórház-Rendelőintézet	2015	73	2	0	0	0	0	No MS factors	No factors	3	single AP	2	0	12	1	1	0	0	0	0	0	0	0	1	biliary	1	0	0	0	0	0	0	0	0	0	0	999999	0	999999	165	74	27.18
1252	Hu, Budapest, Bajcsy-Zsilinszky Kórház	2015	79	2	1	1	0	0	HT+OB	2 factor	4	single AP	1	0	11	0	0	0	0	0	0	0	0	0	1	biliary	1	0	0	0	0	0	0	0	0	0	0	999999	999999	999999	150	78	34.67
1251	Hu, Szeged, SZTE I. sz. Belgyógyászati Klinika	2014	65	1	0	1	0	1	HT+DM	2 factor	3	single AP	1	0	9	0	0	0	0	0	0	0	0	0	1	biliary	1	0	0	0	0	0	0	0	0	0	0	999999	0	999999	177	80	25.54
1250	Hu, Székesfehérvár, Fejér Megyei Szent György Kórház	2014	88	1	0	1	0	0	HT	1 factor	2	single AP	1	0	9	0	0	0	0	0	0	0	0	0	1	biliary	1	0	0	0	0	0	0	0	0	0	0	0	0	999999	178	75	23.67
1249	Hu, Budapest, Bajcsy-Zsilinszky Kórház	2015	90	2	0	1	0	0	HT	1 factor	1	RAP	1	0	7	0	0	0	0	0	0	0	0	0	1	biliary	1	0	0	0	0	0	0	0	0	0	0	999999	999999	999999	156	35	14.38
1248	Hu, Pécs, PTE I.sz. Belgyógyászati Klinika	2014	39	1	0	0	1	0	HL	1 factor	2	RAP	1	0	6	0	0	0	0	0	0	0	0	0	9	idiopathic	0	0	0	0	0	0	0	0	0	0	0	1	0	999999	175	71	23.18
1247	Hu, Pécs, PTE I.sz. Belgyógyászati Klinika	2014	80	2	0	1	0	0	HT	1 factor	2	single AP	1	0	7	0	0	0	0	0	0	0	0	0	1	biliary	1	0	0	0	0	0	0	0	0	0	0	0	0	999999	170	65	22.49
1245	Hu, Pécs, PTE I.sz. Belgyógyászati Klinika	2014	70	2	1	1	0	0	HT+OB	2 factor	4	single AP	1	0	11	0	0	0	0	0	0	0	0	0	1	biliary	1	0	0	0	0	0	0	0	0	0	0	0	0	999999	150	72	32
1244	Hu, Pécs, PTE I.sz. Belgyógyászati Klinika	2014	29	2	0	1	0	0	HT	1 factor	3	single AP	1	0	8	0	0	0	0	0	0	0	0	0	8	post ERCP	0	0	0	1	0	0	0	0	0	0	0	0	0	999999	185	90	26.3
1241	Hu, Székesfehérvár, Fejér Megyei Szent György Kórház	2014	58	2	0	1	0	0	HT	1 factor	3	single AP	2	0	19	1	1	0	0	0	0	0	0	0	16	other	0	0	0	0	0	0	0	0	0	0	0	0	1	diétahiba	152	62	26.84
1240	Hu, Székesfehérvár, Fejér Megyei Szent György Kórház	2014	71	2	0	1	0	1	HT+DM	2 factor	2	single AP	1	0	7	0	0	0	0	0	0	0	0	0	1	biliary	1	0	0	0	0	0	0	0	0	0	0	0	0	999999	156	51	20.96
1239	Hu, Szeged, SZTE I. sz. Belgyógyászati Klinika	2014	32	1	1	0	0	0	OB	1 factor	4	single AP	1	0	6	0	0	0	0	0	0	0	0	0	9	idiopathic	0	0	0	0	0	0	0	0	0	0	0	1	0	999999	178	99	31.25
1238	Hu, Szeged, SZTE I. sz. Belgyógyászati Klinika	2014	57	1	0	1	1	1	HT+HL+DM	3 factors	2	RAP	1	0	7	0	0	0	0	0	0	0	0	0	16	other	0	0	0	0	0	0	0	0	0	0	0	0	1	diétahiba	189	89	24.92
1237	Hu, Budapest, Betegápoló Irgalmasrend Budai Irgalmasrendi Kórház	2014	44	2	1	1	0	0	HT+OB	2 factor	4	single AP	2	0	9	1	1	0	1	0	0	0	0	0	16	other	0	0	0	0	0	0	0	0	0	0	0	0	1	diétahiba	170	94	32.53
1236	Hu, Székesfehérvár, Fejér Megyei Szent György Kórház	2014	21	2	0	0	0	0	No MS factors	No factors	2	single AP	3	0	10	1	1	0	0	0	0	0	0	0	1	biliary	1	0	0	0	0	0	0	0	0	0	0	0	0	999999	150	48	21.33
1234	Hu, Székesfehérvár, Fejér Megyei Szent György Kórház	2014	69	1	1	1	0	1	HT+OB+DM	3 factors	4	single AP	1	0	7	0	0	0	0	0	0	0	0	0	9	idiopathic	0	0	0	0	0	0	0	0	0	0	0	1	0	999999	170	98	33.91
1233	Hu, Budapest, Bajcsy-Zsilinszky Kórház	2015	64	1	0	1		1			2	CP	1	0	8	0	0	0	0	0	0	0	0	0	16	other	0	0	0	0	0	0	0	0	0	0	0	0	1	diétahiba	175	70	22.86
1231	Hu, Szeged, SZTE I. sz. Belgyógyászati Klinika	2014	54	2	0	0	0	0	No MS factors	No factors	3	single AP	1	0	13	0	0	0	0	0	0	0	0	0	1	biliary	1	0	0	0	0	0	0	0	0	0	0	0	0	999999	172	74	25.01
1228	Hu, Budapest, Bajcsy-Zsilinszky Kórház	2014	62	1	0	1		0			2	single AP	2	1	18	1	1	1	0	0	0	0	0	0	16	other	0	0	0	0	0	0	0	0	0	0	0	0	1	diétahiba	178	78	24.62
1227	Hu, Pécs, PTE I.sz. Belgyógyászati Klinika	2014	66	2	1	1	0	0	HT+OB	2 factor	4	single AP	1	0	11	0	0	0	0	0	0	0	0	0	1	biliary	1	0	0	0	0	0	0	0	0	0	0	0	0	999999	150	72	32
1224	Hu, Pécs, PTE I.sz. Belgyógyászati Klinika	2014	40	1	0	1	0	0	HT	1 factor	2	single AP	2	0	18	1	1	0	0	0	0	0	0	0	2	alcoholic	0	1	0	0	0	0	0	0	0	0	0	0	0	999999	164	61	22.68
1223	Hu, Budapest, Bajcsy-Zsilinszky Kórház	2015	44	1	0	0	1	0	HL	1 factor	2	CP	1	0	3	0	0	0	0	0	0	0	0	0	2	alcoholic	0	1	0	0	0	0	0	0	0	0	0	0	0	999999	170	68	23.53
1222	Hu, Pécs, PTE I.sz. Belgyógyászati Klinika	2014	27	1	1	0	1	0	OB+HL	2 factor	4	single AP	2	0	20	1	1	1	0	0	0	0	0	0	16	other	0	0	0	0	0	0	0	0	0	0	0	0	1	diétahiba	168	105	37.2
1221	Hu, Szentes, Dr. Bugyi István Kórház, Belgyogyaszat	2015	34	1	1	0	0	0	OB	1 factor	4	single AP	1	0	7	0	0	0	0	0	0	0	0	0	9	idiopathic	0	0	0	0	0	0	0	0	0	0	0	1	0	999999	178	123	38.82
1220	Hu, Szentes, Dr. Bugyi István Kórház, Belgyogyaszat	2014	77	2	1	0	0	0	OB	1 factor	4	single AP	2	0	16	1	1	0	0	0	0	0	0	0	9	idiopathic	0	0	0	0	0	0	0	0	0	0	0	1	0	999999	160	79	30.86
1219	Hu, Szentes, Dr. Bugyi István Kórház, Belgyogyaszat	2014	33	1	0	0	0	0	No MS factors	No factors	2	single AP	1	0	6	0	0	0	0	0	0	0	0	0	9	idiopathic	0	0	0	0	0	0	0	0	0	0	0	1	0	999999	178	78	24.62
1218	Hu, Székesfehérvár, Fejér Megyei Szent György Kórház	2014	48	1	0	1	1	0	HT+HL	2 factor	3	RAP	3	0	23	1	0	0	0	1	1	0	0	0	3	hyperlipidaemia	0	0	1	0	0	0	0	0	0	0	0	0	0	999999	186	90	26.01
1217	Hu, Budapest, Bajcsy-Zsilinszky Kórház	2014	66	2	0	1		0			3	single AP	2	0	26	1	1	1	0	0	0	0	0	0	1	biliary	1	0	0	0	0	0	0	0	0	0	0	0	0	999999	157	70	28.4
1215	Hu, Budapest, Bajcsy-Zsilinszky Kórház	2014	51	1	0	1		0			2	CP	1	0	8	0	0	0	0	0	0	0	0	0	2	alcoholic	0	1	0	0	0	0	0	0	0	0	0	0	0	999999	176	72	23.24
1212	Hu, Debrecen, DEKK Sebészeti Intézet	2014	40	1	0	1	1	0	HT+HL	2 factor	3	single AP	3	1	25	1	1	0	1	0	1	0	0	0	9	idiopathic	0	0	0	0	0	0	0	0	0	0	0	1	0	999999	168	78	27.64
1211	Hu, Szombathely, Markusovszky Egyetemi Oktatókórház	2014	82	1	0	0	0	0	No MS factors	No factors	3	single AP	3	0	53	1	0	1	0	0	0	0	0	0	9	idiopathic	0	0	0	0	0	0	0	0	0	0	0	1	0	999999	176	80	25.83
1206	Hu, Pécs, PTE I.sz. Belgyógyászati Klinika	2014	51	1	0	1	0	0	HT	1 factor	2	RAP	2	0	42	1	1	1	0	0	0	0	0	0	9	idiopathic	0	0	0	0	0	0	0	0	0	0	0	1	0	999999	169	69	24.16
1205	Hu, Pécs, PTE I.sz. Belgyógyászati Klinika	2014	79	1	0	1	0	0	HT	1 factor	3	single AP	1	0	9	0	0	0	0	0	0	0	0	0	1	biliary	1	0	0	0	0	0	0	0	0	0	0	0	0	999999	170	78	26.99
1204	Hu, Budapest, Bajcsy-Zsilinszky Kórház	2015	34	1	0	0	1	0	HL	1 factor	3	RAP	1	0	5	0	0	0	0	0	0	0	0	0	1	biliary	1	0	0	0	0	0	0	0	0	0	0	0	0	999999	176	82	26.47
1203	Hu, Budapest, Bajcsy-Zsilinszky Kórház	2014	34	1	0	0		0			3	single AP	1	0	6	0	0	0	0	0	0	0	0	0	1	biliary	1	0	0	0	0	0	0	0	0	0	0	0	0	999999	176	82	26.47
1202	Hu, Szeged, SZTE I. sz. Belgyógyászati Klinika	2014	63	1	0	1	0	0	HT	1 factor	2	single AP	2	0	5	1	1	1	0	0	0	0	0	0	9	idiopathic	0	0	0	0	0	0	0	0	0	0	0	1	0	999999	165	65	23.88
1201	Hu, Budapest, Bajcsy-Zsilinszky Kórház	2014	35	1	0	0		0			2	RAP	1	0	8	0	0	0	0	0	0	0	0	0	2	alcoholic	0	1	0	0	0	0	0	0	0	0	0	0	0	999999	164	58	21.56
1200	Hu, Budapest, Bajcsy-Zsilinszky Kórház	2014	26	2	0	0	0	0	No MS factors	No factors	1	single AP	2	0	20	1	1	0	0	0	0	0	0	0	9	idiopathic	0	0	0	0	0	0	0	0	0	0	0	1	0	999999	165	50	18.37
1197	Hu, Budapest, Bajcsy-Zsilinszky Kórház	2014	67	1	0	1		0			3	single AP	1	0	8	0	0	0	0	0	0	0	0	0	1	biliary	1	0	0	0	0	0	0	0	0	0	0	0	0	999999	175	90	29.39
1196	Hu, Budapest, Bajcsy-Zsilinszky Kórház	2014	73	1	0	0	0	0	No MS factors	No factors	3	single AP	2	0	14	1	1	0	0	1	0	0	0	0	1	biliary	1	0	0	0	0	0	0	0	0	0	0	0	0	999999	168	75	26.57
1191	Romania, Targu Mures, Maros Megyei Sürgősségi Kórház	2014	79	2	1	0	0	0	OB	1 factor	4	single AP	1	0	9	0	0	0	0	0	0	0	0	0	1	biliary	1	0	0	0	0	0	0	0	0	0	0	0	0	999999	167	89	31.91
1190	Romania, Targu Mures, Maros Megyei Sürgősségi Kórház	2014	31	1	0	0	0	0	No MS factors	No factors	3	RAP	1	0	7	0	0	0	0	0	0	0	0	0	2	alcoholic	0	1	0	0	0	0	0	0	0	0	0	0	0	999999	170	80	27.68
1189	Romania, Targu Mures, Maros Megyei Sürgősségi Kórház	2014	56	1	0	0	0	0	No MS factors	No factors	3	single AP	1	0	38	0	0	0	0	0	999999	999999	999999	999999	2	alcoholic	0	1	0	0	0	0	0	0	0	0	0	0	0	999999	172	80	27.04
1188	Hu, Szeged, SZTE I. sz. Belgyógyászati Klinika	2014	43	1	0	0	1	0	HL	1 factor	2	single AP	2	0	11	1	0	0	0	1	0	0	0	0	2	alcoholic	0	1	0	0	0	0	0	0	0	0	0	0	0	999999	178	70	22.09
1187	Hu, Pécs, PTE I.sz. Belgyógyászati Klinika	2014	63	1	1	1	0	1	HT+OB+DM	3 factors	4	single AP	1	0	8	0	0	0	0	0	0	0	0	0	1, 16	combined	1	0	0	0	0	0	0	0	0	0	0	0	1	diétahiba	170	95	32.87
1186	Hu, Szeged, SZTE I. sz. Belgyógyászati Klinika	2014	43	2	0	0	0	0	No MS factors	No factors	3	single AP	1	0	9	0	0	0	0	0	0	0	0	0	1	biliary	1	0	0	0	0	0	0	0	0	0	0	0	0	999999	160	72	28.13
1185	Hu, Pécs, PTE I.sz. Belgyógyászati Klinika	2014	68	2	0	1	0	0	HT	1 factor	3	single AP	2	0	15	1	1	0	0	0	0	0	0	0	1	biliary	1	0	0	0	0	0	0	0	0	0	0	0	0	diétahiba	164	70	26.03
1184	Hu, Budapest, Bajcsy-Zsilinszky Kórház	2014	24	1	1	0		0			4	single AP	1	0	10	0	0	0	0	0	0	0	0	0	1	biliary	1	0	0	0	0	0	0	0	0	0	0	0	0	999999	180	120	37.04
1183	Hu, Budapest, Bajcsy-Zsilinszky Kórház	2014	65	2	0	1	0	0	HT	1 factor	2	RAP	1	0	8	0	0	0	0	0	0	0	0	0	1	biliary	1	0	0	0	0	0	0	0	0	0	0	0	0	999999	165	65	23.88
1180	Romania, Targu Mures, Maros Megyei Sürgősségi Kórház	2014	40	1	0	0	0	0	No MS factors	No factors	3	single AP	1	0	7	0	0	0	0	0	999999	999999	999999	999999	9	idiopathic	0	0	0	0	0	0	0	0	0	0	0	1	0	999999	175	78	25.47
1178	Hu, Pécs, PTE I.sz. Belgyógyászati Klinika	2014	74	1	0	1	0	0	HT	1 factor	3	RAP	2	1	26	1	0	0	0	1	1	0	0	1	2	alcoholic	0	1	0	0	0	0	0	0	0	0	0	0	0	999999	168	73	25.86
1177	Hu, Pécs, PTE I.sz. Belgyógyászati Klinika	2014	74	1	0	1	0	0	HT	1 factor	2	single AP	1	0	14	0	0	0	0	0	0	0	0	0	2	alcoholic	0	1	0	0	0	0	0	0	0	0	0	0	0	999999	168	66	23.38
1176	Hu, Szeged, SZTE I. sz. Belgyógyászati Klinika	2014	59	1	0	0	0	0	No MS factors	No factors	2	single AP	1	0	9	0	0	0	0	0	0	0	0	0	2	alcoholic	0	1	0	0	0	0	0	0	0	0	0	0	0	999999	176	64	20.66
1175	Hu, Budapest, Bajcsy-Zsilinszky Kórház	2014	73	1	0	1	0	0	HT	1 factor	2	single AP	2	0	7	1	0	1	0	0	0	0	0	0	9	idiopathic	0	0	0	0	0	0	0	0	0	0	0	1	0	999999	172	67	22.65
1174	Hu, Budapest, Bajcsy-Zsilinszky Kórház	2014	39	1	0	0		0			3	single AP	1	0	8	0	0	0	0	0	0	0	0	0	5, 16	combined	0	0	0	0	0	1	0	0	0	0	0	999999	1	diétahiba	175	90	29.39
1168	Hu, Pécs, PTE I.sz. Belgyógyászati Klinika	2014	46	2	0	1	0	0	HT	1 factor	2	single AP	1	0	7	0	0	0	0	0	0	0	0	0	8	post ERCP	0	0	0	1	0	0	0	0	0	0	0	0	0	999999	169	69	24.16
1166	Hu, Pécs, PTE I.sz. Belgyógyászati Klinika	2014	34	1	1	1	1	0	HT+OB+HL	3 factors	4	RAP	2	0	16	1	1	1	0	0	0	0	0	0	16	other	0	0	0	0	0	0	0	0	0	0	0	0	1	diétahiba	177	98	31.28
1165	Hu, Székesfehérvár, Fejér Megyei Szent György Kórház	2014	77	2	0	0	0	0	No MS factors	No factors	2	RAP	1	0	12	0	0	0	0	0	0	0	0	0	9	idiopathic	0	0	0	0	0	0	0	0	0	0	0	1	0	999999	167	69	24.74
1160	Hu, Makó, CSMEK Hódmezővásárhely	2014	59	1	1	0	1	1	OB+HL+DM	3 factors	4	RAP	2	0	26	1	1	0	0	0	0	0	0	0	2	alcoholic	0	1	0	0	0	0	0	0	0	0	0	0	0	999999	178	105	33.14
1158	Hu, Budapest, Bajcsy-Zsilinszky Kórház	2014	58	1	0	0	0	0	No MS factors	No factors	3	single AP	1	0	9	0	0	0	0	0	0	0	0	0	1	biliary	1	0	0	0	0	0	0	0	0	0	0	999999	0	999999	173	80	26.73
1154	Hu, Szeged, SZTE I. sz. Belgyógyászati Klinika	2014	62	1	1	1	0	0	HT+OB	2 factor	4	single AP	1	0	7	0	0	0	0	0	0	0	0	0	1	biliary	1	0	0	0	0	0	0	0	0	0	0	0	0	999999	165	82	30.12
1152	Hu, Budapest, Bajcsy-Zsilinszky Kórház	2014	58	2	0	1	0	0	HT	1 factor	2	RAP	2	0	62	1	1	1	0	0	0	0	0	0	1	biliary	1	0	0	0	0	0	0	0	0	0	0	0	0	999999	155	60	24.97
1151	Hu, Budapest, Bajcsy-Zsilinszky Kórház	2014	47	2	1	0	0	0	OB	1 factor	4	single AP	1	0	12	0	0	0	0	0	0	0	0	0	1	biliary	1	0	0	0	0	0	0	0	0	0	0	999999	0	999999	158	86	34.45
1149	Hu, Pécs, PTE I.sz. Belgyógyászati Klinika	2014	73	1	1	1	0	0	HT+OB	2 factor	4	RAP	2	0	25	1	1	0	0	0	0	0	0	0	8	post ERCP	0	0	0	1	0	0	0	0	0	0	0	0	0	999999	176	101	32.61
1146	Hu, Pécs, PTE I.sz. Belgyógyászati Klinika	2014	77	1	0	1	0	0	HT	1 factor	3	RAP	2	0	17	1	0	1	0	0	0	0	0	0	9	idiopathic	0	0	0	0	0	0	0	0	0	0	0	1	0	999999	180	85	26.23
1144	Hu, Budapest, Bajcsy-Zsilinszky Kórház	2014	45	2	1	1	0	0	HT+OB	2 factor	4	RAP	1	0	8	0	0	0	0	0	0	0	0	0	16	other	0	0	0	0	0	0	0	0	0	0	0	999999	1	sclerotizalo cholangitis, Vater papilla adenoma	152	79	34.19
1143	Hu, Gyula, Békés Megyei Pándy Kálmán Kórháza III.sz. Bel/Gasztroenterológia	2014	46	1	1	0	1	1	OB+HL+DM	3 factors	4	single AP	1	0	11	0	0	0	0	0	0	0	0	0	9	idiopathic	0	0	0	0	0	0	0	0	0	0	0	1	0	999999	176	105	33.9
1142	Hu, Pécs, PTE I.sz. Belgyógyászati Klinika	2014	49	1	0	0	0	0	No MS factors	No factors	2	RAP	1	0	6	0	0	0	0	0	0	0	0	0	9	idiopathic	0	0	0	0	0	0	0	0	0	0	0	1	0	999999	173	58	19.38
1140	Hu, Székesfehérvár, Fejér Megyei Szent György Kórház	2014	55	2	1	1	0	0	HT+OB	2 factor	4	single AP	1	0	13	0	0	0	0	0	0	0	0	0	1	biliary	1	0	0	0	0	0	0	0	0	0	0	0	0	999999	169	102	35.71
1139	Hu, Székesfehérvár, Fejér Megyei Szent György Kórház	2014	82	2	0	1	0	0	HT	1 factor	2	single AP	2	0	16	1	0	1	0	0	0	0	0	0	1	biliary	1	0	0	0	0	0	0	0	0	0	0	0	0	999999	162	60	22.86
1138	Hu, Budapest, Bajcsy-Zsilinszky Kórház	2014	39	2	1	0	0	0	OB	1 factor	4	single AP	1	0	11	0	0	0	0	0	0	0	0	0	1	biliary	1	0	0	0	0	0	0	0	0	0	0	999999	0	999999	170	109	37.72
1137	Hu, Makó, CSMEK Hódmezővásárhely	2014	48	2	0	0	1	0	HL	1 factor	2	single AP	2	0	17	1	0	0	0	0	0	0	0	0	2	alcoholic	0	1	0	0	0	0	0	0	0	0	0	0	0	999999	167	60	21.51
1132	Hu, Gyula, Békés Megyei Pándy Kálmán Kórháza III.sz. Bel/Gasztroenterológia	2014	36	1	1	1	1	0	HT+OB+HL	3 factors	4	RAP	1	0	13	0	0	0	0	0	0	0	0	0	9	idiopathic	0	0	0	0	0	0	0	0	0	0	0	1	0	999999	175	96	31.35
1131	Hu, Székesfehérvár, Fejér Megyei Szent György Kórház	2014	44	2	0	0	0	0	No MS factors	No factors	3	single AP	2	0	20	1	1	0	0	0	0	0	0	0	1	biliary	1	0	0	0	0	0	0	0	0	0	0	0	0	999999	168	72	25.51
1130	Hu, Székesfehérvár, Fejér Megyei Szent György Kórház	2014	60	2	1	1	0	0	HT+OB	2 factor	4	single AP	2	0	22	1	1	0	0	0	0	0	0	0	1	biliary	1	0	0	0	0	0	0	0	0	0	0	0	0	999999	172	103	34.82
1128	Hu, Miskolc, B.-A.-Z. Megyei Kórház és Egyetemi Oktató Kórház	2014	64	2	1	1	0	0	HT+OB	2 factor	4	single AP	1	0	13	0	0	0	0	0	0	0	0	0	1	biliary	1	0	0	0	0	0	0	0	0	0	0	0	0	999999	170	98	33.91
1127	Hu, Budapest, Bajcsy-Zsilinszky Kórház	2014	51	1	0	0	0	0	No MS factors	No factors	3	single AP	1	0	7	0	0	0	0	0	0	0	0	0	1	biliary	1	0	0	0	0	0	0	0	0	0	0	0	0	999999	177	86	27.45
1124	Hu, Budapest, Bajcsy-Zsilinszky Kórház	2014	50	1	0	0	0	0	No MS factors	No factors	2	single AP	1	0	9	0	0	0	0	0	0	0	0	0	1	biliary	1	0	0	0	0	0	0	0	0	0	0	999999	999999	999999	170	64	22.15
1123	Hu, Budapest, Bajcsy-Zsilinszky Kórház	2014	67	2	1	1	0	0	HT+OB	2 factor	4		1	0	7	0	0	0	0	0	0	0	0	0	1	biliary	1	0	0	0	0	0	0	0	0	0	0	0	0	999999	164	98	36.44
1122	Hu, Budapest, Bajcsy-Zsilinszky Kórház	2014	64	1	0	0	1	0	HL	1 factor	3		1	0	8	0	0	0	0	0	0	0	0	0	3	hyperlipidaemia	0	0	1	0	0	0	0	0	0	0	0	0	0	999999	165	73	26.81
1121	Hu, Pécs, PTE I.sz. Belgyógyászati Klinika	2014	41	1	1	0	0	0	OB	1 factor	4	RAP	1	0	7	0	0	0	0	1	0	0	0	0	16	other	0	0	0	0	0	0	0	0	0	0	0	0	1	diétahiba	190	120	33.24
1120	Hu, Makó, CSMEK Hódmezővásárhely	2014	63	2	0	1	0	0	HT	1 factor	2	single AP	1	0	16	0	0	0	0	0	0	0	0	0	1, 8	combined	1	0	0	1	0	0	0	0	0	0	0	0	0	999999	160	58	22.66
1119	Hu, Debrecen, DEKK Sebészeti Intézet	2014	62	1	0	1	1	0	HT+HL	2 factor	3	single AP	3	0	83	1	1	1	1	1	1	1	0	1	9	idiopathic	0	0	0	0	0	0	0	0	0	0	0	1	0	999999	185	92	26.88
1118	Hu, Székesfehérvár, Fejér Megyei Szent György Kórház	2014	71	1	0	0	0	0	No MS factors	No factors	2	CP	1	0	3	0	0	0	0	0	0	0	0	0	2	alcoholic	0	1	0	0	0	0	0	0	0	0	0	0	0	999999	168	53	18.78
1111	Hu, Debrecen, DEKK Sebészeti Intézet	2014	46	1	1	1	1	1	HT+OB+HL+DM	4 factors	4	RAP	3	1	42	1	1	1	0	0	1	1	0	1	2	alcoholic	0	1	0	0	0	0	0	0	0	0	0	0	0	999999	172	90	30.42
1103	Hu, Békéscsaba, Réthy Pál Kórház-Rendelőintézet	2014	39	1	1	1	1	0	HT+OB+HL	3 factors	4	single AP	1	0	8	0	0	0	0	0	0	0	0	0	9	idiopathic	0	0	0	0	0	0	0	0	0	0	0	1	0	999999	175	101	32.98
1099	Hu, Székesfehérvár, Fejér Megyei Szent György Kórház	2014	73	1	0	1	0	0	HT	1 factor	2	single AP	1	0	7	0	0	0	0	0	0	0	0	0	9	idiopathic	0	0	0	0	0	0	0	0	0	0	0	1	0	999999	183	79	23.59
1098	Hu, Székesfehérvár, Fejér Megyei Szent György Kórház	2014	40	1	0	0	1	0	HL	1 factor	3	single AP	1	0	12	0	0	0	0	0	0	0	0	0	9	idiopathic	0	0	0	0	0	0	0	0	0	0	0	1	0	999999	175	88	28.73
1096	Hu, Székesfehérvár, Fejér Megyei Szent György Kórház	2012	38	1	0	1	1	0	HT+HL	2 factor	3	single AP	3	0	15	1	1	0	0	1	0	0	0	0	3	hyperlipidaemia	0	0	1	0	0	0	0	0	0	0	0	0	0		181	91	27.78
1095	Hu, Pécs, PTE I.sz. Belgyógyászati Klinika	2014	71	1	1	1	0	0	HT+OB	2 factor	4	RAP	1	0	6	0	0	0	0	0	0	0	0	0	2, 16	combined	0	1	0	0	0	0	0	0	0	0	0	0	1	diétahiba	176	95	30.67
1094	Hu, Budapest, Bajcsy-Zsilinszky Kórház	2014	57	1	0	1	0	0	HT	1 factor	3	CP	2	0	4	1	1	0	0	0	0	0	0	0	2, 16	combined	0	1	0	0	0	0	0	0	0	0	0	0	1	diétahiba (nagy mennyiségű zsíros étel)	176	82	26.47
1092	Hu, Szeged, SZTE I. sz. Belgyógyászati Klinika	2014	54	1	0	1	0	0	HT	1 factor	3		2	0	16	1	1	0	0	0	0	0	0	0	9	idiopathic	0	0	0	0	0	0	0	0	0	0	0	1	0	999999	177	88	28.09
1091	Hu, Szeged, SZTE I. sz. Belgyógyászati Klinika	2014	36	2	0	0	1	0	HL	1 factor	2	single AP	2	0	10	1	1	0	0	0	0	0	0	0	3	hyperlipidaemia	0	0	1	0	0	0	0	0	0	0	0	0	0	999999	164	62	23.05
1089	Hu, Szeged, SZTE I. sz. Belgyógyászati Klinika	2014	61	2	1	1	0	0	HT+OB	2 factor	4		3	1	8	1	1	1	0	0	1	0	1	1	9	idiopathic	0	0	0	0	0	0	0	0	0	0	0	1	0	999999	160	90	35.16
1088	Hu, Miskolc, B.-A.-Z. Megyei Kórház és Egyetemi Oktató Kórház	2014	39	1	0	0	0	0	No MS factors	No factors	2		1	0	16	0	0	0	0	0	0	0	0	0	2	alcoholic	0	1	0	0	0	0	0	0	0	0	0	0	0	999999	180	61	18.83
1087	Hu, Miskolc, B.-A.-Z. Megyei Kórház és Egyetemi Oktató Kórház	2013	29	1	0	0	0	0	No MS factors	No factors	3	RAP	2	0	14	1	1	0	0	0	0	0	0	0	2	alcoholic	0	1	0	0	0	0	0	0	0	0	0	0	0	999999	184	85	25.11
1086	Hu, Pécs, PTE I.sz. Belgyógyászati Klinika	2014	41	1	0	0	1	0	HL	1 factor	2		1	0	6	0	0	0	0	0	0	0	0	0	2, 16	combined	0	1	0	0	0	0	0	0	0	0	0	0	1	diétahiba	173	65	21.72
1085	Hu, Budapest, Bajcsy-Zsilinszky Kórház	2014	43	1	0	1	1	0	HT+HL	2 factor	3	CP	3	0	22	1	1	1	0	1	0	0	0	0	2, 3	alcohol+hyperlipidaemia	0	1	1	0	0	0	0	0	0	0	0	0	0	999999	174	89	29.4
1084	Hu, Szeged, SZTE I. sz. Belgyógyászati Klinika	2014	59	1	1	1	1	0	HT+OB+HL	3 factors	4		2	0	14	1	1	1	0	0	0	0	0	0	1	biliary	1	0	0	0	0	0	0	0	0	0	0	0	0	999999	185	168	49.09
1083	Hu, Szeged, SZTE I. sz. Belgyógyászati Klinika	2014	45	1	0	0	1	1	HL+DM	2 factor	3	single AP	1	0	6	0	0	0	0	0	0	0	0	0	2	alcoholic	0	1	0	0	0	0	0	0	0	0	0	0	0	999999	187	93	26.59
1082	Hu, Pécs, PTE I.sz. Belgyógyászati Klinika	2014	81	1	0	0	0	0	No MS factors	No factors	3		1	0	10	0	0	0	0	0	0	0	0	0	2, 16	combined	0	1	0	0	0	0	0	0	0	0	0	0	1	diétahiba	168	78	27.64
1081	Hu, Székesfehérvár, Fejér Megyei Szent György Kórház	2014	71	2	0	1	0	0	HT	1 factor	2	RAP	1	0	10	0	0	0	0	0	0	0	0	0	1	biliary	1	0	0	0	0	0	0	0	0	0	0	0	0	999999	160	58	22.66
1080	Hu, Budapest, Bajcsy-Zsilinszky Kórház	2014	48	2	0	0	0	0	No MS factors	No factors	3		1	0	8	0	0	0	0	0	0	0	0	0	1	biliary	1	0	0	0	0	0	0	0	0	0	0	0	0	999999	163	76	28.6
1078	Hu, Szeged, SZTE I. sz. Belgyógyászati Klinika	2014	46	1	1	1	1	0	HT+OB+HL	3 factors	4		1	0	8	0	0	0	0	0	0	0	0	0	3	hyperlipidaemia	0	0	1	0	0	0	0	0	0	0	0	0	0	999999	178	120	37.87
1077	Hu, Békéscsaba, Réthy Pál Kórház-Rendelőintézet	2014	32	1	0	0	1	0	HL	1 factor	2		1	0	15	0	0	0	0	0	0	0	0	0	4, 16	combined	0	0	0	0	0	0	1	0	0	0	0	0	1	(azathioprin, mesalazin)	164	67	24.91
1076	Hu, Szeged, SZTE II. sz. Belgyógyászati Klinika	2014	68	2	0	0	0	0	No MS factors	No factors	3		1	0	5	0	0	0	0	0	0	0	0	0	1	biliary	1	0	0	0	0	0	0	0	0	0	0	0	0	999999	155	72	29.97
1075	Hu, Szentes, Dr. Bugyi István Kórház, Belgyogyaszat	2014	45	1	1	0	1	1	OB+HL+DM	3 factors	4	RAP	2	0	17	1	1	0	0	0	0	0	0	0	9	idiopathic	0	0	0	0	0	0	0	0	0	0	0	1	0	999999	172	96	32.45
1073	Hu, Szeged, SZTE II. sz. Belgyógyászati Klinika	2014	73	1	0	1	0	0	HT	1 factor	2		3	0	13	0	0	0	0	0	1	1	1	0	9	idiopathic	0	0	0	0	0	0	0	0	0	0	0	1	0	999999	174	65	21.47
1072	Hu, Szeged, SZTE I. sz. Belgyógyászati Klinika	2014	38	1	0	1	1	0	HT+HL	2 factor	3		3	0	8	1	1	0	1	0	1	0	0	1	3	hyperlipidaemia	0	0	1	0	0	0	0	0	0	0	0	0	0	999999	176	84	27.12
1071	Hu, Kecskemét, Bács-Kiskun Megyei Kórház	2014	48	1	1	0	1	1	OB+HL+DM	3 factors	4	RAP	2	0	2	1	1	0	0	0	1	0	0	1	3	hyperlipidaemia	0	0	1	0	0	0	0	0	0	0	0	0	0	999999	170	115	39.79
1070	Hu, Budapest, Bajcsy-Zsilinszky Kórház	2014	35	1	1	1	0	1	HT+OB+DM	3 factors	4		1	0	17	0	0	0	0	0	0	0	0	0	2	alcoholic	0	1	0	0	0	0	0	0	0	0	0	999999	0	999999	178	107	33.77
1069	Hu, Budapest, Bajcsy-Zsilinszky Kórház	2014	70	1	0	1	0	0	HT	1 factor	2		2	0	14	1	1	1	1	0	0	0	0	0	2	alcoholic	0	1	0	0	0	0	0	0	0	0	0	999999	0	999999	182	82	24.76
1068	Hu, Makó, CSMEK Hódmezővásárhely	2014	40	1	0	0	0	0	No MS factors	No factors	3		2	0	45	1	1	1	0	0	0	0	0	0	1, 2, 8	combined	1	1	0	1	0	0	0	0	0	0	0	0	0	999999	170	85	29.41
1067	Hu, Pécs, PTE I.sz. Belgyógyászati Klinika	2014	48	1	1	0	0	0	OB	1 factor	4		2	0	21	1	1	0	0	0	0	0	0	0	1	biliary	1	0	0	0	0	0	0	0	0	0	0	0	0	999999	173	135	45.11
1066	Hu, Békéscsaba, Réthy Pál Kórház-Rendelőintézet	2014	83	2	0	1	0	1	HT+DM	2 factor	3		1	0	17	0	0	0	0	0	0	0	0	0	1	biliary	1	0	0	0	0	0	0	0	0	0	0	0	0	999999	160	74	28.91
1065	Hu, Békéscsaba, Réthy Pál Kórház-Rendelőintézet	2014	58	1	0	0	1	0	HL	1 factor	2		1	0	5	0	0	0	0	0	0	0	0	0	2	alcoholic	0	1	0	0	0	0	0	0	0	0	0	0	0	999999	179	73	22.78
1064	Hu, Békéscsaba, Réthy Pál Kórház-Rendelőintézet	2014	57	1	1	0	0	0	OB	1 factor	4		1	0	9	0	0	0	0	0	0	0	0	0	1, 2	combined	1	1	0	0	0	0	0	0	0	0	0	0	0	999999	178	96	30.3
1063	Hu, Pécs, PTE I.sz. Belgyógyászati Klinika	2014	63	2	1	1	0	0	HT+OB	2 factor	4		1	0	13	0	0	0	0	0	0	0	0	0	1, 2	combined	1	1	0	0	0	0	0	0	0	0	0	0	0	999999	170	90	31.14
1062	Hu, Pécs, PTE I.sz. Belgyógyászati Klinika	2014	61	2	0	1		0			3	CP	1	0	3	0	0	0	0	0	0	0	0	0	1	biliary	1	0	0	0	0	0	0	0	0	0	0	0	0	999999	164	72	26.77
1061	Hu, Pécs, PTE I.sz. Belgyógyászati Klinika	2014	56	1	1	1	0	0	HT+OB	2 factor	4		2	0	7	1	1	0	0	0	0	0	0	0	2	alcoholic	0	1	0	0	0	0	0	0	0	0	0	0	0	999999	165	102	37.47
1055	Hu, Szeged, SZTE II-es Kórház	2014	86	1	0	0	0	0	No MS factors	No factors	3	single AP	1	0	4	0	0	0	0	0	0	0	0	0	1	biliary	1	0	0	0	0	0	0	0	0	0	0	0	0	999999	168	71	25.16
1054	Hu, Budapest, Betegápoló Irgalmasrend Budai Irgalmasrendi Kórház	2014	54	1	1	0		1			4		2	0	13	1	0	0	1	0	0	0	0	0	2, 16	combined	0	1	0	0	0	0	0	0	0	0	0	0	1	diétahiba (sok zsíros hús evése)	172	90	30.42
1053	Hu, Békéscsaba, Réthy Pál Kórház-Rendelőintézet	2014	64	1	1	1	1	1	HT+OB+HL+DM	4 factors	4		2	0	21	1	1	1	0	0	0	0	0	0	12	virus infection	0	0	0	0	1	0	0	0	0	0	0	0	0	999999	176	113	36.48
1052	Hu, Békéscsaba, Réthy Pál Kórház-Rendelőintézet	2014	48	1	0	0	0	0	No MS factors	No factors	2	RAP	1	0	16	0	0	0	0	0	0	0	0	0	2	alcoholic	0	1	0	0	0	0	0	0	0	0	0	0	0	999999	177	68	21.71
1051	Hu, Békéscsaba, Réthy Pál Kórház-Rendelőintézet	2014	64	1	1	0	0	0	OB	1 factor	4		1	0	12	0	0	0	0	0	0	0	0	0	1, 2	combined	1	1	0	0	0	0	0	0	0	0	0	0	0	999999	178	97	30.61
1049	Hu, Pécs, PTE I.sz. Belgyógyászati Klinika	2014	71	1	1	1	0	1	HT+OB+DM	3 factors	4		2	0	29	1	1	1	0	0	0	0	0	0	1	biliary	1	0	0	0	0	0	0	0	0	0	0	0	0	999999	165	84	30.85
1047	Hu, Pécs, PTE I.sz. Belgyógyászati Klinika	2014	66	1	0	0	0	0	No MS factors	No factors	3	RAP	1	0	7	0	0	0	0	0	0	0	0	0	16	other	0	0	0	0	0	0	0	0	0	0	0	0	1	diétahiba	175	88	28.73
1042	Hu, Pécs, PTE I.sz. Belgyógyászati Klinika	2014	70	2	0	1		0			3		1	0	12	0	0	0	0	0	0	0	0	0	1	biliary	1	0	0	0	0	0	0	0	0	0	0	0	0	999999	165	75	27.55
1040	Hu, Szeged, SZTE I. sz. Belgyógyászati Klinika	2014	46	1	1	0	1	0	OB+HL	2 factor	4	single AP	1	0	13	0	0	0	0	0	0	0	0	0	2, 3	alcohol+hyperlipidaemia	0	1	1	0	0	0	0	0	0	0	0	0	0	999999	178	98	30.93
1039	Hu, Budapest, Bajcsy-Zsilinszky Kórház	2014	26	1	1	0	1	0	OB+HL	2 factor	4		1	0	8	0	0	0	0	0	0	0	0	0	1	biliary	1	0	0	0	0	0	0	0	0	0	0	0	0	999999	186	140	40.47
1037	Hu, Szentes, Dr. Bugyi István Kórház, Belgyogyaszat	2014	70	2	1	1		0			4		1	0	10	0	0	0	0	0	0	0	0	0	9	idiopathic	0	0	0	0	0	0	0	0	0	0	0	1	0	999999	150	73	32.44
1035	Hu, Pécs, PTE I.sz. Belgyógyászati Klinika	2014	72	1	0	1		0			2	CP	1	0	2	0	0	0	0	0	0	0	0	0	9	idiopathic	0	0	0	0	0	0	0	0	0	0	0	1	0	999999	170	70	24.22
1034	Hu, Pécs, PTE I.sz. Belgyógyászati Klinika	2014	76	2	1	1		0			4	RAP	1	0	15	0	0	0	0	0	0	0	0	0	1	biliary	1	0	0	0	0	0	0	0	0	0	0	0	0	999999	165	90	33.06
1032	Hu, Szeged, SZTE I. sz. Belgyógyászati Klinika	2014	75	1	1	1		0			4	single AP	3	1	17	1	0	0	0	1	1	1	0	0	1	biliary	1	0	0	0	0	0	0	0	0	0	0	0	0	999999	165	120	44.08
1031	Hu, Szeged, SZTE I. sz. Belgyógyászati Klinika	2014	39	1	0	1		0			3	single AP	1	0	7	0	0	0	0	0	0	0	0	0	1	biliary	1	0	0	0	0	0	0	0	0	0	0	0	0	999999	176	86	27.76
1029	Hu, Szeged, SZTE I. sz. Belgyógyászati Klinika	2014	31	1	0	0		1			2	single AP	1	0	6	0	0	0	0	0	0	0	0	0	9	idiopathic	0	0	0	0	0	0	0	0	0	0	0	1	0	999999	192	88	23.87
1027	Hu, Szeged, SZTE I. sz. Belgyógyászati Klinika	2014	53	1	0	0	0	0	No MS factors	No factors	2	single AP	3	0	12	1	0	0	1	0	0	0	0	0	2, 16	combined	0	1	0	0	0	0	0	0	0	0	0	0	1	diétahiba (étel-alkohol abusus)	176	69	22.28
1025	Hu, Szeged, SZTE I. sz. Belgyógyászati Klinika	2014	34	1	0	0		0			3		2	0	11	1	1	0	0	0	0	0	0	0	2	alcoholic	0	1	0	0	0	0	0	0	0	0	0	0	0	999999	178	80	25.25
1022	Hu, Székesfehérvár, Fejér Megyei Szent György Kórház	2014	77	2	0	0		0			3	RAP	2	0	17	1	1	1	0	0	0	0	0	0	9	idiopathic	0	0	0	0	0	0	0	0	0	0	0	1	0	999999	167	78	27.97
1021	Hu, Székesfehérvár, Fejér Megyei Szent György Kórház	2014	45	1	0	1	1	0	HT+HL	2 factor	3	single AP	1	0	8	0	0	0	0	0	999999	999999	999999	999999	1	biliary	1	0	0	0	0	0	0	0	0	0	0	0	0	999999	175	83	27.1
1020	Hu, Budapest, Bajcsy-Zsilinszky Kórház	2014	62	1	0	0		0			3	single AP	2	0	15	1	1	0	0	0	0	0	0	0	2, 16	combined	0	1	0	0	0	0	0	0	0	0	0	0	1	diétahiba	165	70	25.71
1019	Hu, Szentes, Dr. Bugyi István Kórház, Belgyogyaszat	2014	46	2	0	0		0			2		1	0	5	0	0	0	0	0	0	0	0	0	9	idiopathic	0	0	0	0	0	0	0	0	0	0	0	1	0	999999	165	60	22.04
1018	Hu, Szeged, SZTE I. sz. Belgyógyászati Klinika	2014	47	1	1	0	0	0	OB	1 factor	4	single AP	2	0	17	1	1	0	1	0	0	0	0	0	1	biliary	1	0	0	0	0	0	0	0	0	0	0	0	0	999999	174	97	32.04
1017	Hu, Békéscsaba, Réthy Pál Kórház-Rendelőintézet	2014	74	1	0	1	0	1	HT+DM	2 factor	3	single AP	1	0	8	0	0	0	0	0	0	0	0	0	9	idiopathic	0	0	0	0	0	0	0	0	0	0	0	1	0	999999	160	64	25
1014	Hu, Békéscsaba, Réthy Pál Kórház-Rendelőintézet	2014	84	1	0	1	0	0	HT	1 factor	2	single AP	1	0	20	0	0	0	0	0	0	0	0	0	1	biliary	1	0	0	0	0	0	0	0	0	0	0	0	0	999999	168	65	23.03
1013	Hu, Békéscsaba, Réthy Pál Kórház-Rendelőintézet	2014	24	2	1	0	1	0	OB+HL	2 factor	4	single AP	1	0	13	0	0	0	0	0	0	0	0	0	9	idiopathic	0	0	0	0	0	0	0	0	0	0	0	1	0	999999	168	108	38.27
1012	Hu, Békéscsaba, Réthy Pál Kórház-Rendelőintézet	2014	65	1	1	1	1	0	HT+OB+HL	3 factors	4	RAP	3	0	29	1	1	0	1	0	1	0	0	1	9	idiopathic	0	0	0	0	0	0	0	0	0	0	0	1	0	999999	170	88	30.45
1011	Hu, Szeged, SZTE I. sz. Belgyógyászati Klinika	2014	20	2	0	0	0	0	No MS factors	No factors	3	single AP	2	0	6	1	1	0	0	0	0	0	0	0	1	biliary	1	0	0	0	0	0	0	0	0	0	0	0	0	999999	170	85	29.41
1010	Hu, Pécs, PTE I.sz. Belgyógyászati Klinika	2014	43	2	0	0		0			1	single AP	3	0	14	1	1	0	0	0	0	0	0	0	1	biliary	1	0	0	0	0	0	0	0	0	0	0	0	0	999999	165	38	13.96
1009	Hu, Budapest, Bajcsy-Zsilinszky Kórház	2014	32	1	0	0	1	0	HL	1 factor	3	single AP	1	0	6	0	0	0	0	0	0	0	0	0	1	biliary	1	0	0	0	0	0	0	0	0	0	0	0	999999	999999	168	72	25.51
1008	Hu, Budapest, Bajcsy-Zsilinszky Kórház	2014	76	1	1	1		0			4	single AP	1	0	9	0	0	0	0	0	0	0	0	0	16	other	0	0	0	0	0	0	0	0	0	0	0	0	1	diétahiba (szalonna fogyasztást követően alakult ki)	175	92	30.04
1007	Hu, Pécs, PTE I.sz. Belgyógyászati Klinika	2014	73	2	0	1		0			3		1	0	5	0	0	0	0	0	0	0	0	0	9	idiopathic	0	0	0	0	0	0	0	0	0	0	0	1	0	999999	152	65	28.13
1004	Hu, Szentes, Dr. Bugyi István Kórház, Belgyogyaszat	2014	26	2	0	0		0			3		1	0	15	0	0	0	0	0	0	0	0	0	8	post ERCP	0	0	0	1	0	0	0	0	0	0	0	0	0	999999	157	66	26.78
1003	Hu, Budapest, Bajcsy-Zsilinszky Kórház	2014	40	1	0	0		0			3	single AP	1	0	9	0	0	0	0	0	0	0	0	0	1	biliary	1	0	0	0	0	0	0	0	0	0	0	0	999999	999999	178	86	27.14
999	Hu, Székesfehérvár, Fejér Megyei Szent György Kórház	2011	83	1	0	1	0	0	HT	1 factor	2	RAP	3	0	16	1	1	0	0	0	0	0	0	0	1	biliary	1	0	0	0	0	0	0	0	0	0	0	0	0	999999	175	70	22.86
998	Hu, Székesfehérvár, Fejér Megyei Szent György Kórház	2007	63	1	0	1	1	0	HT+HL	2 factor	3	single AP	1	0	6	0	0	0	0	0	0	0	0	0	1	biliary	1	0	0	0	0	0	0	0	0	0	0	0	0	999999	180	95	29.32
997	Hu, Székesfehérvár, Fejér Megyei Szent György Kórház	2014	64	1	0	1	1	0	HT+HL	2 factor	3	single AP	1	0	11	0	0	0	0	0	0	0	0	0	1	biliary	1	0	0	0	0	0	0	0	0	0	0	0	0	999999	176	80	25.83
996	Hu, Szeged, SZTE I. sz. Belgyógyászati Klinika	2014	68	2	1	1		0			4	single AP	1	0	5	0	0	0	0	0	0	0	0	0	1	biliary	1	0	0	0	0	0	0	0	0	0	0	0	0	999999	166	96	34.84
995	Hu, Pécs, PTE I.sz. Belgyógyászati Klinika	2014	50	1	0	1	1	0	HT+HL	2 factor	2	RAP	3	0	8	0	0	0	0	0	1	0	0	0	3	hyperlipidaemia	0	0	1	0	0	0	0	0	0	0	0	0	0	999999	188	82	23.2
994	Hu, Szeged, SZTE I. sz. Belgyógyászati Klinika	2014	39	1	1	0		0			4	single AP	1	0	2	0	0	0	0	0	0	0	0	0	1	biliary	1	0	0	0	0	0	0	0	0	0	0	0	0	999999	187	115	32.89
992	Hu, Gyula, Békés Megyei Pándy Kálmán Kórháza III.sz. Bel/Gasztroenterológia	2014	70	1	0	1	1	1	HT+HL+DM	3 factors	2	single AP	1	0	11	0	0	0	0	0	0	0	0	0	9	idiopathic	0	0	0	0	0	0	0	0	0	0	0	1	0	999999	172	67	22.65
991	Hu, Gyula, Békés Megyei Pándy Kálmán Kórháza III.sz. Bel/Gasztroenterológia	2014	53	2	0	1	1	0	HT+HL	2 factor	2	single AP	3	0	18	1	1	0	0	0	1	1	0	0	9	idiopathic	0	0	0	0	0	0	0	0	0	0	0	1	0	999999	168	60	21.26
990	Hu, Gyula, Békés Megyei Pándy Kálmán Kórháza III.sz. Bel/Gasztroenterológia	2014	38	1	0	0	0	0	No MS factors	No factors	3	single AP	1	0	17	0	0	0	0	0	0	0	0	0	2	alcoholic	0	1	0	0	0	0	0	0	0	0	0	0	0	999999	170	84	29.07
989	Hu, Szentes, Dr. Bugyi István Kórház, Belgyogyaszat	2014	52	2	0	0	0	0	No MS factors	No factors	2	single AP	1	0	6	0	0	0	0	0	0	0	0	0	9	idiopathic	0	0	0	0	0	0	0	0	0	0	0	1	0	999999	164	57	21.19
988	Hu, Székesfehérvár, Fejér Megyei Szent György Kórház	2014	86	2	0	1	0	1	HT+DM	2 factor	2	single AP	1	0	6	0	0	0	0	0	0	0	0	0	1	biliary	1	0	0	0	0	0	0	0	0	0	0	0	0	999999	164	60	22.31
987	Hu, Makó, CSMEK Hódmezővásárhely	2014	62	2	0	1	1	1	HT+HL+DM	3 factors	2	RAP	3	0	12	1	1	1	1	0	1	0	0	0	1, 8	combined	1	0	0	1	0	0	0	0	0	0	0	0	0	999999	166	65	23.59
986	Hu, Gyula, Békés Megyei Pándy Kálmán Kórháza III.sz. Bel/Gasztroenterológia	2014	76	1	0	1		1			2	single AP	1	0	7	0	0	0	0	0	0	0	0	0	1	biliary	1	0	0	0	0	0	0	0	0	0	0	0	0	999999	170	67	23.18
985	Hu, Gyula, Békés Megyei Pándy Kálmán Kórháza III.sz. Bel/Gasztroenterológia	2014	51	1	1	1	1	1	HT+OB+HL+DM	4 factors	4	single AP	2	0	11	1	1	0	0	0	0	0	0	0	2	alcoholic	0	1	0	0	0	0	0	0	0	0	0	0	0	999999	172	116	39.21
984	Hu, Pécs, PTE I.sz. Belgyógyászati Klinika	2014	53	1	0	0	0	0	No MS factors	No factors	3	single AP	1	0	8	0	0	0	0	0	0	0	0	0	2	alcoholic	0	1	0	0	0	0	0	0	0	0	0	0	0	999999	168	71	25.16
982	Hu, Székesfehérvár, Fejér Megyei Szent György Kórház	2013	81	1	1	1		1			4	single AP	1	0	7	0	0	0	0	0	0	0	0	0	1	biliary	1	0	0	0	0	0	0	0	0	0	0	0	0	999999	173	96	32.08
981	Hu, Pécs, PTE I.sz. Belgyógyászati Klinika	2014	54	1	0	0		0			2	single AP	2	0	18	1	1	1	0	0	0	0	0	0	1	biliary	1	0	0	0	0	0	0	0	0	0	0	0	0	999999	170	70	24.22
980	Hu, Székesfehérvár, Fejér Megyei Szent György Kórház	2014	63	2	0	1	0	0	HT	1 factor	3	single AP	1	0	6	0	0	0	0	0	0	0	0	0	1	biliary	1	0	0	0	0	0	0	0	0	0	0	0	0	999999	163	72	27.1
978	Hu, Miskolc, B.-A.-Z. Megyei Kórház és Egyetemi Oktató Kórház	2014	77	2	1	1		0			4	single AP	1	0	14	0	0	0	0	0	0	0	0	0	8	post ERCP	0	0	0	1	0	0	0	0	0	0	0	0	0	999999	140	65	33.16
975	Hu, Békéscsaba, Réthy Pál Kórház-Rendelőintézet	2014	21	2	0	0		0			2	RAP	1	0	10	0	0	0	0	0	0	0	0	0	9	idiopathic	0	0	0	0	0	0	0	0	0	0	0	1	0	999999	160	54	21.09
973	Hu, Székesfehérvár, Fejér Megyei Szent György Kórház	2014	43	2	1	1		0			4	single AP	2	0	20	1	1	1	0	0	0	0	0	0	1	biliary	1	0	0	0	0	0	0	0	0	0	0	0	0	999999	168	92	32.6
972	Hu, Szeged, SZTE I. sz. Belgyógyászati Klinika	2014	42	1	0	0		0			3	single AP	1	0	5	0	0	0	0	0	0	0	0	0	9	idiopathic	0	0	0	0	0	0	0	0	0	0	0	1	0	999999	162	68	25.91
970	Hu, Szeged, SZTE I. sz. Belgyógyászati Klinika	2014	81	1	0	1		0			3	single AP	1	0	7	0	0	0	0	0	0	0	0	0	1	biliary	1	0	0	0	0	0	0	0	0	0	0	0	0	999999	159	68	26.9
969	Hu, Pécs, PTE I.sz. Belgyógyászati Klinika	2014	33	2	0	0	0	0	No MS factors	No factors	3	single AP	2	0	16	1	1	0	0	0	0	0	0	0	8	post ERCP	0	0	0	1	0	0	0	0	0	0	0	0	0	999999	156	62	25.48
968	Hu, Pécs, PTE I.sz. Belgyógyászati Klinika	2014	71	1	0	1		0			3	single AP	2	0	32	1	1	0	0	0	0	0	0	0	1	biliary	1	0	0	0	0	0	0	0	0	0	0	0	0	999999	167	81	29.04
966	Hu, Makó, CSMEK Hódmezővásárhely	2014	41	1	1	1	1	1	HT+OB+HL+DM	4 factors	4	single AP	2	0	29	1	1	1	0	0	1	0	0	0	9	idiopathic	0	0	0	0	0	0	0	0	0	0	0	1	0	999999	180	98	30.25
963	Hu, Békéscsaba, Réthy Pál Kórház-Rendelőintézet	2014	92	1	0	1	0	0	HT	1 factor	2	single AP	1	0	13	0	0	0	0	0	0	0	0	0	1	biliary	1	0	0	0	0	0	0	0	0	0	0	0	0	999999	172	63	21.3
962	Hu, Békéscsaba, Réthy Pál Kórház-Rendelőintézet	2014	34	2	1	0	0	0	OB	1 factor	4	single AP	2	0	15	1	1	0	0	0	0	0	0	0	1	biliary	1	0	0	0	0	0	0	0	0	0	0	0	0	999999	172	94	31.77
961	Hu, Békéscsaba, Réthy Pál Kórház-Rendelőintézet	2014	56	2	0	1	0	0	HT	1 factor	3	single AP	1	0	16	0	0	0	0	0	0	0	0	0	1	biliary	1	0	0	0	0	0	0	0	0	0	0	0	0	999999	165	72	26.45
960	Hu, Békéscsaba, Réthy Pál Kórház-Rendelőintézet	2014	48	2	0	0	1	0	HL	1 factor	3	RAP	2	0	19	1	1	0	0	0	0	0	0	0	9	idiopathic	0	0	0	0	0	0	0	0	0	0	0	1	0	999999	153	64	27.34
954	Hu, Pécs, PTE I.sz. Belgyógyászati Klinika	2014	63	2	0	0		0			3	single AP	1	0	8	0	0	0	0	0	0	0	0	0	1	biliary	1	0	0	0	0	0	0	0	0	0	0	0	0	999999	158	67	26.84
953	Hu, Pécs, PTE I.sz. Belgyógyászati Klinika	2014	45	2	0	0		0			2	single AP	2	0	9	1	1	0	0	0	0	0	0	0	1	biliary	1	0	0	0	0	0	0	0	0	0	0	0	0	999999	160	56	21.88
952	Hu, Szeged, SZTE I. sz. Belgyógyászati Klinika	2014	28	2	0	0		0			2	single AP	1	0	8	0	0	0	0	0	0	0	0	0	1, 7	combined	1	0	0	0	0	0	0	1	0	0	0	0	0	pancreas divisum, cholecysta mikrolithiasis	160	60	23.44
951	Hu, Szeged, SZTE I. sz. Belgyógyászati Klinika	2014	74	2	0	1		0			3	single AP	1	0	4	0	0	0	0	0	0	0	0	0	1	biliary	1	0	0	0	0	0	0	0	0	0	0	0	0	999999	170	80	27.68
949	Hu, Pécs, PTE I.sz. Belgyógyászati Klinika	2014	60	1	0	0		0			2		2	0	20	1	1	0	0	0	0	0	0	0	2	alcoholic	0	1	0	0	0	0	0	0	0	0	0	0	0	999999	170	72	24.91
948	Hu, Székesfehérvár, Fejér Megyei Szent György Kórház	2014	68	2	0	1	1	0	HT+HL	2 factor	3	single AP	2	0	20	1	1	0	0	0	0	0	0	0	9	idiopathic	0	0	0	0	0	0	0	0	0	0	0	1	0	999999	164	68	25.28
947	Hu, Székesfehérvár, Fejér Megyei Szent György Kórház	2012	79	1	0	1	0	0	HT	1 factor	2	single AP	1	0	8	0	0	0	0	0	0	0	0	0	9	idiopathic	0	0	0	0	0	0	0	0	0	0	0	1	0	999999	182	82	24.76
946	Hu, Székesfehérvár, Fejér Megyei Szent György Kórház	2004	48	1	0	0	1	1	HL+DM	2 factor	3	RAP	1	0	6	0	0	0	0	0	0	0	0	0	9	idiopathic	0	0	0	0	0	0	0	0	0	0	0	1	0	999999	181	92	28.08
945	Hu, Székesfehérvár, Fejér Megyei Szent György Kórház	2014	62	1	0	0	0	0	No MS factors	No factors	2	single AP	1	0	13	0	0	0	0	0	0	0	0	0	1	biliary	1	0	0	0	0	0	0	0	0	0	0	0	0	999999	178	75	23.67
944	Hu, Székesfehérvár, Fejér Megyei Szent György Kórház	2014	24	1	0	0		0			2	single AP	2	0	13	1	1	0	0	0	0	0	0	0	2	alcoholic	0	1	0	0	0	0	0	0	0	0	0	0	0	999999	173	67	22.39
943	Hu, Székesfehérvár, Fejér Megyei Szent György Kórház	2014	48	1	0	1	1	0	HT+HL	2 factor	3	RAP	1	0	9	0	0	0	0	0	0	0	0	0	2	alcoholic	0	1	0	0	0	0	0	0	0	0	0	0	0	999999	176	79	25.5
942	Hu, Székesfehérvár, Fejér Megyei Szent György Kórház	2014	49	1	0	0	0	0	No MS factors	No factors	1	single AP	2	0	11	1	1	0	0	0	0	0	0	0	1	biliary	1	0	0	0	0	0	0	0	0	0	0	0	0	999999	169	45	15.76
941	Hu, Székesfehérvár, Fejér Megyei Szent György Kórház	2014	90	2	0	1	0	0	HT	1 factor	3	single AP	1	0	14	0	0	0	0	0	0	0	0	0	16	other	0	0	0	0	0	0	0	0	0	0	0	0	1	ischaemias eredet volt felvethető	166	72	26.13
940	Hu, Székesfehérvár, Fejér Megyei Szent György Kórház	2014	78	1	1	1	1	1	HT+OB+HL+DM	4 factors	4	single AP	2	0	18	1	1	0	0	0	0	0	0	0	1	biliary	1	0	0	0	0	0	0	0	0	0	0	0	0	999999	177	98	31.28
939	Hu, Székesfehérvár, Fejér Megyei Szent György Kórház	2014	74	2	1	1	1	1	HT+OB+HL+DM	4 factors	4	single AP	1	0	5	0	0	0	0	0	0	0	0	0	1	biliary	1	0	0	0	0	0	0	0	0	0	0	0	0	999999	167	101	36.21
938	Hu, Székesfehérvár, Fejér Megyei Szent György Kórház	2014	63	2	0	1		0			3	single AP	2	0	14	1	1	0	0	0	0	0	0	0	8	post ERCP	0	0	0	1	0	0	0	0	0	0	0	0	0	999999	168	75	26.57
937	Hu, Békéscsaba, Réthy Pál Kórház-Rendelőintézet	2014	80	2	0	1		0			3	single AP	1	0	15	0	0	0	0	0	0	0	0	0	1	biliary	1	0	0	0	0	0	0	0	0	0	0	0	0	999999	164	80	29.74
936	Hu, Békéscsaba, Réthy Pál Kórház-Rendelőintézet	2014	66	2	0	1	1	0	HT+HL	2 factor	3	single AP	1	0	14	0	0	0	0	0	0	0	0	0	1	biliary	1	0	0	0	0	0	0	0	0	0	0	0	0	999999	156	70	28.76
935	Hu, Pécs, PTE I.sz. Belgyógyászati Klinika	2014	72	2	1	1	0	1	HT+OB+DM	3 factors	4	single AP	1	0	10	0	0	0	0	0	0	0	0	0	1	biliary	1	0	0	0	0	0	0	0	0	0	0	0	0	999999	150	84	37.33
934	Hu, Székesfehérvár, Fejér Megyei Szent György Kórház	2014	65	1	0	1	1	1	HT+HL+DM	3 factors	3	RAP	1	0	6	0	0	0	0	0	0	0	0	0	1	biliary	1	0	0	0	0	0	0	0	0	0	0	0	0	999999	182	87	26.26
933	Hu, Székesfehérvár, Fejér Megyei Szent György Kórház	2014	69	2	1	1	0	1	HT+OB+DM	3 factors	4	single AP	2	0	5	1	1	0	0	0	0	0	0	0	1	biliary	1	0	0	0	0	0	0	0	0	0	0	0	0	999999	167	89	31.91
932	Hu, Székesfehérvár, Fejér Megyei Szent György Kórház	2014	37	2	0	0		0			2	single AP	1	0	7	0	0	0	0	0	0	0	0	0	1	biliary	1	0	0	0	0	0	0	0	0	0	0	0	0	999999	165	67	24.61
931	Hu, Szeged, SZTE Sebészeti Klinika	2014	58	1	0	1		1			2		3	1	2	1	1	0	1	0	1	0	0	0	9	idiopathic	0	0	0	0	0	0	0	0	0	0	0	1	0	999999	175	75	24.49
930	Hu, Békéscsaba, Réthy Pál Kórház-Rendelőintézet	2014	69	2	0	1		0			3	RAP	1	0	25	0	0	0	0	0	0	0	0	0	1	biliary	1	0	0	0	0	0	0	0	0	0	0	0	0	999999	166	72	26.13
928	Hu, Gyula, Békés Megyei Pándy Kálmán Kórháza III.sz. Bel/Gasztroenterológia	2014	48	2	0	1	1	0	HT+HL	2 factor	3	single AP	1	0	9	0	0	0	0	0	0	0	0	0	1	biliary	1	0	0	0	0	0	0	0	0	0	0	0	0	999999	167	73	26.18
927	Hu, Gyula, Békés Megyei Pándy Kálmán Kórháza III.sz. Bel/Gasztroenterológia	2014	72	2	1	1		0			4	RAP	1	0	7	0	0	0	0	0	0	0	0	0	1	biliary	1	0	0	0	0	0	0	0	0	0	0	0	0	999999	164	85	31.6
926	Hu, Gyula, Békés Megyei Pándy Kálmán Kórháza III.sz. Bel/Gasztroenterológia	2013	61	2	0	1		0			3	single AP	1	0	7	0	0	0	0	0	0	0	0	0	9	idiopathic	0	0	0	0	0	0	0	0	0	0	0	1	0	999999	167	83	29.76
925	Hu, Gyula, Békés Megyei Pándy Kálmán Kórháza III.sz. Bel/Gasztroenterológia	2013	67	1	1	1	1	0	HT+OB+HL	3 factors	4	single AP	1	0	8	0	0	0	0	0	0	0	0	0	9	idiopathic	0	0	0	0	0	0	0	0	0	0	0	1	0	999999	172	98	33.13
924	Hu, Gyula, Békés Megyei Pándy Kálmán Kórháza III.sz. Bel/Gasztroenterológia	2013	19	2	0	0		0			2	single AP	2	0	22	1	1	0	0	0	0	0	0	0	1	biliary	1	0	0	0	0	0	0	0	0	0	0	0	0	999999	167	67	24.02
923	Hu, Szeged, SZTE II. sz. Belgyógyászati Klinika	2014	51	1	0	0		1			3	RAP	2	0	6	1	1	0	0	0	0	0	0	0	9	idiopathic	0	0	0	0	0	0	0	0	0	0	0	1	0	999999	175	88	28.73
921	Hu, Székesfehérvár, Fejér Megyei Szent György Kórház	2014	49	2	1	0	1	0	OB+HL	2 factor	4	single AP	1	0	6	0	0	0	0	0	0	0	0	0	9	idiopathic	0	0	0	0	0	0	0	0	0	0	0	1	0	999999	158	82	32.85
920	Hu, Székesfehérvár, Fejér Megyei Szent György Kórház	2014	68	1	0	1	1	1	HT+HL+DM	3 factors	3	single AP	2	0	19	1	1	0	0	0	0	0	0	0	2	alcoholic	0	1	0	0	0	0	0	0	0	0	0	0	0	999999	182	84	25.36
918	Hu, Pécs, PTE I.sz. Belgyógyászati Klinika	2014	41	1	0	0		0			3	single AP	1	0	6	0	0	0	0	0	999999	999999	999999	999999	1	biliary	1	0	0	0	0	0	0	0	0	0	0	0	0	999999	176	83	26.79
917	Hu, Szeged, SZTE II. sz. Belgyógyászati Klinika	2014	52	1	0	0		0			2	RAP	1	0	12	0	0	0	0	0	0	0	0	0	9	idiopathic	0	0	0	0	0	0	0	0	0	0	0	1	0	999999	178	68	21.46
916	Hu, Békéscsaba, Réthy Pál Kórház-Rendelőintézet	2014	79	1	0	1		0			3	single AP	1	0	8	0	0	0	0	0	0	0	0	0	1	biliary	1	0	0	0	0	0	0	0	0	0	0	0	0	999999	182	91	27.47
915	Hu, Szeged, SZTE II. sz. Belgyógyászati Klinika	2014	64	1	1	1		1			4	single AP	1	0	10	0	0	0	0	0	0	0	0	0	1	biliary	1	0	0	0	0	0	0	0	0	0	0	0	0	999999	182	106	32
913	Hu, Békéscsaba, Réthy Pál Kórház-Rendelőintézet	2014	62	2	1	1	1	0	HT+OB+HL	3 factors	4	single AP	1	0	9	0	0	0	0	0	0	0	0	0	1	biliary	1	0	0	0	0	0	0	0	0	0	0	0	0	999999	166	92	33.39
912	Hu, Székesfehérvár, Fejér Megyei Szent György Kórház	2007	41	1	1	0	1	0	OB+HL	2 factor	4	RAP	1	0	7	0	0	0	0	0	0	0	0	0	2	alcoholic	0	1	0	0	0	0	0	0	0	0	0	0	0	999999	174	98	32.37
911	Hu, Székesfehérvár, Fejér Megyei Szent György Kórház	2007	41	1	1	0	1	0	OB+HL	2 factor	4	single AP	1	0	7	0	0	0	0	0	0	0	0	0	2	alcoholic	0	1	0	0	0	0	0	0	0	0	0	0	0	999999	174	92	30.39
910	Hu, Békéscsaba, Réthy Pál Kórház-Rendelőintézet	2014	58	2	0	1		0			3	RAP	1	0	10	0	0	0	0	0	0	0	0	0	9	idiopathic	0	0	0	0	0	0	0	0	0	0	0	1	0	999999	160	69	26.95
909	Hu, Pécs, PTE I.sz. Belgyógyászati Klinika	2014	42	1	1	1	1	1	HT+OB+HL+DM	4 factors	4	single AP	2	0	9	1	1	0	0	0	0	0	0	0	3	hyperlipidaemia	0	0	1	0	0	0	0	0	0	0	0	0	0	999999	165	93	34.16
908	Hu, Székesfehérvár, Fejér Megyei Szent György Kórház	2014	59	2	0	0		0			3	single AP	1	0	5	0	0	0	0	0	0	0	0	0	1	biliary	1	0	0	0	0	0	0	0	0	0	0	0	0	999999	167	76	27.25
907	Hu, Szeged, SZTE II. sz. Belgyógyászati Klinika	2014	43	1	0	1	1	0	HT+HL	2 factor	2	RAP	1	0	12	0	0	0	0	0	0	0	0	0	3	hyperlipidaemia	0	0	1	0	0	0	0	0	0	0	0	0	0	999999	167	69	24.74
906	Hu, Székesfehérvár, Fejér Megyei Szent György Kórház	2014	89	2	0	1		0			2	single AP	1	0	8	0	0	0	0	0	0	0	0	0	1	biliary	1	0	0	0	0	0	0	0	0	0	0	0	0	999999	158	48	19.23
905	Hu, Székesfehérvár, Fejér Megyei Szent György Kórház	2014	30	2	0	0		0			3	single AP	1	0	10	0	0	0	0	0	0	0	0	0	1	biliary	1	0	0	0	0	0	0	0	0	0	0	0	0	999999	162	66	25.15
904	Hu, Székesfehérvár, Fejér Megyei Szent György Kórház	2014	76	1	0	1	1	1	HT+HL+DM	3 factors	3	single AP	1	0	6	0	0	0	0	0	0	0	0	0	9	idiopathic	0	0	0	0	0	0	0	0	0	0	0	1	0	999999	171	74	25.31
903	Hu, Szeged, SZTE I. sz. Belgyógyászati Klinika	2014	78	2	0	1		1			2	single AP	1	0	4	0	0	0	0	0	0	0	0	0	1	biliary	1	0	0	0	0	0	0	0	0	0	0	0	0	999999	170	58	20.07
901	Hu, Székesfehérvár, Fejér Megyei Szent György Kórház	2007	53	2	1	1	1	1	HT+OB+HL+DM	4 factors	4	single AP	1	0	12	0	0	0	0	0	0	0	0	0	8, 16	combined	0	0	0	1	0	0	0	0	0	0	0	0	1	Vater papilla stenosis	170	114	39.45
900	Hu, Békéscsaba, Réthy Pál Kórház-Rendelőintézet	2014	62	1	1	1		0			4	single AP	1	0	11	0	0	0	0	0	0	0	0	0	2	alcoholic	0	1	0	0	0	0	0	0	0	0	0	0	0	999999	176	97	31.31
899	Hu, Pécs, PTE I.sz. Belgyógyászati Klinika	2014	70	2	1	1		1			4	single AP	3	0	11	0	0	0	0	0	1	1	1	0	1	biliary	1	0	0	0	0	0	0	0	0	0	0	0	0	999999	159	108	42.72
897	Hu, Székesfehérvár, Fejér Megyei Szent György Kórház	2014	36	2	0	0	1	0	HL	1 factor	3	single AP	1	0	7	0	0	0	0	0	0	0	0	0	1	biliary	1	0	0	0	0	0	0	0	0	0	0	0	0	999999	169	79	27.66
896	Hu, Székesfehérvár, Fejér Megyei Szent György Kórház	2014	31	1	0	0	1	0	HL	1 factor	3	single AP	1	0	13	0	0	0	0	0	0	0	0	0	9	idiopathic	0	0	0	0	0	0	0	0	0	0	0	1	0	999999	189	91	25.48
895	Hu, Székesfehérvár, Fejér Megyei Szent György Kórház	2014	55	2	0	0		0			3	single AP	1	0	7	0	0	0	0	0	0	0	0	0	1	biliary	1	0	0	0	0	0	0	0	0	0	0	0	0	999999	168	80	28.34
894	Hu, Kecskemét, Bács-Kiskun Megyei Kórház	2014	58	1	0	0		0			2	CP	2	0	14	1	1	1	0	0	999999	999999	999999	999999	2	alcoholic	0	1	0	0	0	0	0	0	0	0	0	0	0	999999	172	63	21.3
893	Hu, Pécs, PTE I.sz. Belgyógyászati Klinika	2014	59	2	1	1		1			4	single AP	1	0	9	0	0	0	0	0	0	0	0	0	1	biliary	1	0	0	0	0	0	0	0	0	0	0	0	0	999999	160	102	39.84
892	Hu, Székesfehérvár, Fejér Megyei Szent György Kórház	2014	36	1	0	0		0			3	single AP	1	0	4	0	0	0	0	0	0	0	0	0	9	idiopathic	0	0	0	0	0	0	0	0	0	0	0	1	0	999999	189	107	29.95
891	Hu, Szeged, SZTE I. sz. Belgyógyászati Klinika	2014	48	1	0	0		0			3	single AP	1	0	9	0	0	0	0	0	0	0	0	0	1	biliary	1	0	0	0	0	0	0	0	0	0	0	0	0	999999	175	85	27.76
888	Hu, Békéscsaba, Réthy Pál Kórház-Rendelőintézet	2014	35	1	0	0	1	0	HL	1 factor	2	single AP	2	0	31	1	1	1	0	0	0	0	0	0	16	other	0	0	0	0	0	0	0	0	0	0	0	0	1	diétahiba	185	75	21.91
887	Hu, Pécs, PTE I.sz. Belgyógyászati Klinika	2014	18	1	0	0		0			2		1	0	5	0	0	0	0	0	0	0	0	0	2	alcoholic	0	1	0	0	0	0	0	0	0	0	0	0	0	999999	181	68	20.76
883	Hu, Szeged, SZTE II. sz. Belgyógyászati Klinika	2014	28	1	0	0		0			2		1	0	16	0	0	0	0	0	0	0	0	0	12	virus infection	0	0	0	0	1	0	0	0	0	0	0	0	0	999999	178	72	22.72
882	Hu, Szeged, SZTE II. sz. Belgyógyászati Klinika	2014	38	1	1	0		0			4		2	0	8	1	1	0	0	0	0	0	0	0	9	idiopathic	0	0	0	0	0	0	0	0	0	0	0	1	0	999999	185	104	30.39
881	Hu, Szeged, SZTE II. sz. Belgyógyászati Klinika	2014	39	1	0	0	1	0	HL	1 factor	3	single AP	2	0	17	1	1	0	0	1	0	0	0	0	3	hyperlipidaemia	0	0	1	0	0	0	0	0	0	0	0	0	0	999999	190	98	27.15
880	Hu, Szeged, SZTE I. sz. Belgyógyászati Klinika	2013	26	1	0	0	1	0	HL	1 factor	2	single AP	1	0	8	0	0	0	0	0	0	0	0	0	9	idiopathic	0	0	0	0	0	0	0	0	0	0	0	1	0	999999	183	79	23.59
879	Hu, Szentes, Dr. Bugyi István Kórház, Belgyogyaszat	2014	68	2	0	0		0			3	RAP	1	0	12	0	0	0	0	0	0	0	0	0	9	idiopathic	0	0	0	0	0	0	0	0	0	0	0	1	0	999999	163	69	25.97
876	Hu, Szeged, SZTE I. sz. Belgyógyászati Klinika	2013	69	2	1	1		0			4		2	0	29	1	1	0	0	0	0	0	0	0	1	biliary	1	0	0	0	0	0	0	0	0	0	0	0	0	999999	158	80	32.05
875	Hu, Szeged, SZTE I. sz. Belgyógyászati Klinika	2013	72	2	1	1		0			4	single AP	1	0	8	0	0	0	0	0	0	0	0	0	1	biliary	1	0	0	0	0	0	0	0	0	0	0	0	0	999999	165	112	41.14
874	Hu, Szeged, SZTE I. sz. Belgyógyászati Klinika	2013	44	1	0	0		0			3	single AP	1	0	12	0	0	0	0	0	0	0	0	0	1	biliary	1	0	0	0	0	0	0	0	0	0	0	0	0	999999	170	82	28.37
873	Hu, Szeged, SZTE I. sz. Belgyógyászati Klinika	2013	57	2	0	0		0			2	single AP	2	0	14	1	1	0	0	0	0	0	0	0	8	post ERCP	0	0	0	1	0	0	0	0	0	0	0	0	0	999999	156	60	24.65
872	Hu, Szeged, SZTE I. sz. Belgyógyászati Klinika	2013	82	1	0	1		1			3		1	0	13	0	0	0	0	0	0	0	0	0	1	biliary	1	0	0	0	0	0	0	0	0	0	0	0	0	999999	171	78	26.67
871	Hu, Szeged, SZTE II-es Kórház	2013	67	2	0	1		0			2	single AP	1	0	11	0	0	0	0	0	0	0	0	0	9	idiopathic	0	0	0	0	0	0	0	0	0	0	0	1	0	999999	162	50	19.05
869	Hu, Székesfehérvár, Fejér Megyei Szent György Kórház	2013	45	1	0	1	1	1	HT+HL+DM	3 factors	3	single AP	1	0	9	0	0	0	0	0	0	0	0	0	16	other	0	0	0	0	0	0	0	0	0	0	0	0	1	ismert coronariabetegség (ischaemia)	175	91	29.71
867	Hu, Székesfehérvár, Fejér Megyei Szent György Kórház	2013	27	2	0	0		0			2	single AP	1	0	8	0	0	0	0	0	0	0	0	0	8	post ERCP	0	0	0	1	0	0	0	0	0	0	0	0	0	999999	168	69	24.45
865	Hu, Székesfehérvár, Fejér Megyei Szent György Kórház	2002	75	2	0	1		0			2	single AP	2	0	23	1	1	0	0	1	0	0	0	0	1	biliary	1	0	0	0	0	0	0	0	0	0	0	0	0	999999	164	62	23.05
864	Hu, Székesfehérvár, Fejér Megyei Szent György Kórház	2013	45	1	0	1		0			3	single AP	2	0	17	1	1	1	0	0	0	0	0	0	2	alcoholic	0	1	0	0	0	0	0	0	0	0	0	0	0	999999	175	91	29.71
862	Hu, Szeged, SZTE Sebészeti Klinika	2013	74	2	1	1		0			4		3	0	9	0	0	0	0	0	1	1	0	0	1	biliary	1	0	0	0	0	0	0	0	0	0	0	0	0	999999	156	75	30.82
861	Hu, Debrecen, DEKK Sebészeti Intézet	2013	60	2	1	1	0	0	HT+OB	2 factor	4	single AP	3	1	19	1	1	0	1	0	1	1	0	1	9	idiopathic	0	0	0	0	0	0	0	0	0	0	0	1	0	999999	163	83	31.24
859	Hu, Kecskemét, Bács-Kiskun Megyei Kórház	2013	80	2	0	1		0			3	single AP	2	0	9	0	0	0	0	0	999999	999999	999999	999999	1	biliary	1	0	0	0	0	0	0	0	0	0	0	0	0	999999	165	74	27.18
858	Hu, Miskolc, B.-A.-Z. Megyei Kórház és Egyetemi Oktató Kórház	2013	56	2	0	0		0			3	single AP	1	0	13	0	0	0	0	0	0	0	0	0	1	biliary	1	0	0	0	0	0	0	0	0	0	0	0	0	999999	174	81	26.75
857	Hu, Miskolc, B.-A.-Z. Megyei Kórház és Egyetemi Oktató Kórház	2013	77	1	1	1		0			4	CP	2	0	22	1	1	0	0	0	0	0	0	0	2	alcoholic	0	1	0	0	0	0	0	0	0	0	0	0	0	999999	168	98	34.72
856	Hu, Székesfehérvár, Fejér Megyei Szent György Kórház	2013	40	1	0	0		0			3	single AP	2	0	19	1	0	1	0	0	0	0	0	0	2	alcoholic	0	1	0	0	0	0	0	0	0	0	0	0	0	999999	174	90	29.73
855	Hu, Székesfehérvár, Fejér Megyei Szent György Kórház	2013	46	1	0	0		0			3	single AP	2	0	13	1	1	0	0	0	0	0	0	0	8	post ERCP	0	0	0	1	0	0	0	0	0	0	0	0	0	999999	169	72	25.21
853	Hu, Szeged, SZTE II-es Kórház	2013	41	1	0	0		0			1		2	0	26	1	1	1	0	0	0	0	0	0	1	biliary	1	0	0	0	0	0	0	0	0	0	0	0	0	999999	175	52	16.98
851	Hu, Székesfehérvár, Fejér Megyei Szent György Kórház	2013	41	1	0	0		0			2	single AP	2	0	9	1	1	0	0	0	0	0	0	0	2	alcoholic	0	1	0	0	0	0	0	0	0	0	0	0	0	999999	173	63	21.05
850	Hu, Szentes, Dr. Bugyi István Kórház, Belgyogyaszat	2013	63	2	0	1	1	0	HT+HL	2 factor	2	RAP	1	0	11	0	0	0	0	0	0	0	0	0	3	hyperlipidaemia	0	0	1	0	0	0	0	0	0	0	0	0	0	999999	162	62	23.62
849	Hu, Székesfehérvár, Fejér Megyei Szent György Kórház	2013	37	2	0	0	1	0	HL	1 factor	2		1	1	10	0	0	0	0	0	0	0	0	0	9	idiopathic	0	0	0	0	0	0	0	0	0	0	0	1	0	999999	164	51	18.96
848	Hu, Székesfehérvár, Fejér Megyei Szent György Kórház	2013	48	2	1	0	1	1	OB+HL+DM	3 factors	4	RAP	2	0	12	1	1	0	0	0	0	0	0	0	3	hyperlipidaemia	0	0	1	0	0	0	0	0	0	0	0	0	0	999999	164	89	33.09
847	Hu, Gyula, Békés Megyei Pándy Kálmán Kórháza III.sz. Bel/Gasztroenterológia	2013	45	1	1	1	1	0	HT+OB+HL	3 factors	4	RAP	2	0	8	1	1	0	0	0	0	0	0	0	2	alcoholic	0	1	0	0	0	0	0	0	0	0	0	0	0	999999	168	102	36.14
846	Hu, Szentes, Dr. Bugyi István Kórház, Belgyogyaszat	2012	50	1	1	1	1	1	HT+OB+HL+DM	4 factors	4	RAP	2	0	11	1	1	0	0	0	0	0	0	0	3	hyperlipidaemia	0	0	1	0	0	0	0	0	0	0	0	0	0		172	98	33.13
844	Hu, Székesfehérvár, Fejér Megyei Szent György Kórház	2013	46	2	0	0	1	0	HL	1 factor	3	RAP	2	0	12	1	1	0	0	0	0	0	0	0	2	alcoholic	0	1	0	0	0	0	0	0	0	0	0	0	0	999999	167	74	26.53
843	Hu, Székesfehérvár, Fejér Megyei Szent György Kórház	2009	42	2	0	0	1	0	HL	1 factor	3	RAP	2	0	20	1	1	0	0	0	0	0	0	0	9	idiopathic	0	0	0	0	0	0	0	0	0	0	0	1	0	999999	167	72	25.82
842	Hu, Szeged, SZTE I. sz. Belgyógyászati Klinika	2013	78	2	1	1		0			4		3	1	8	1	1	0	1	0	1	1	1	1	1	biliary	1	0	0	0	0	0	0	0	0	0	0	0	0	999999	155	73	30.39
841	Hu, Szeged, SZTE II-es Kórház	2013	72	2	1	1		0			4	single AP	1	0	6	0	0	0	0	0	0	0	0	0	1	biliary	1	0	0	0	0	0	0	0	0	0	0	0	0	999999	164	100	37.18
840	Hu, Székesfehérvár, Fejér Megyei Szent György Kórház	2013	47	2	0	0		0			1	single AP	2	0	5	1	1	0	0	0	0	0	0	0	9	idiopathic	0	0	0	0	0	0	0	0	0	0	0	1	0	999999	158	43	17.22
839	Hu, Szeged, SZTE II-es Kórház	2013	85	2	1	1		1			4	single AP	1	0	4	0	0	0	0	0	0	0	0	0	1	biliary	1	0	0	0	0	0	0	0	0	0	0	0	0	999999	156	78	32.05
838	Hu, Szeged, SZTE II-es Kórház	2013	49	1	0	1	1	0	HT+HL	2 factor	3	single AP	1	0	7	0	0	0	0	0	0	0	0	0	9	idiopathic	0	0	0	0	0	0	0	0	0	0	0	1	0	999999	182	84	25.36
837	Hu, Szeged, SZTE II-es Kórház	2013	37	1	0	0		0			3		2	0	14	1	1	1	0	0	0	0	0	0	1	biliary	1	0	0	0	0	0	0	0	0	0	0	0	0	999999	184	98	28.95
835	Hu, Szeged, SZTE I. sz. Belgyógyászati Klinika	2013	68	1	1	1	1	1	HT+OB+HL+DM	4 factors	4		3	0	81	1	1	0	0	0	1	1	0	1	1	biliary	1	0	0	0	0	0	0	0	0	0	0	0	0	999999	175	97	31.67
834	Hu, Kecskemét, Bács-Kiskun Megyei Kórház	2013	48	1	0	1	1	0	HT+HL	2 factor	2	single AP	2	0	20	0	0	0	0	0	999999	999999	999999	999999	1	biliary	1	0	0	0	0	0	0	0	0	0	0	0	0	999999	170	69	23.88
833	Hu, Szeged, SZTE I. sz. Belgyógyászati Klinika	2013	58	1	0	0		1			3	single AP	2	0	12	1	1	0	1	0	0	0	0	0	1	biliary	1	0	0	0	0	0	0	0	0	0	0	0	0	999999	165	77	28.28
832	Hu, Szeged, SZTE II. sz. Belgyógyászati Klinika	2013	71	2	0	1		0			2	single AP	1	0	12	0	0	0	0	0	0	0	0	0	1	biliary	1	0	0	0	0	0	0	0	0	0	0	0	0	999999	162	65	24.77
831	Hu, Szeged, SZTE II. sz. Belgyógyászati Klinika	2013	73	2	0	1	1	0	HT+HL	2 factor	2	single AP	2	0	12	1	1	0	0	0	0	0	0	0	9	idiopathic	0	0	0	0	0	0	0	0	0	0	0	1	0	999999	150	45	20
830	Hu, Szeged, SZTE II. sz. Belgyógyászati Klinika	2013	56	1	0	1	1	0	HT+HL	2 factor	3	single AP	1	0	14	0	0	0	0	0	0	0	0	0	9	idiopathic	0	0	0	0	0	0	0	0	0	0	0	1	0	999999	167	83	29.76
828	Hu, Székesfehérvár, Fejér Megyei Szent György Kórház	2013	47	1	1	1	1	0	HT+OB+HL	3 factors	4	RAP	2	0	18	1	0	0	0	1	0	0	0	0	2	alcoholic	0	1	0	0	0	0	0	0	0	0	0	0	0	999999	186	104	30.06
827	Hu, Székesfehérvár, Fejér Megyei Szent György Kórház	2009	43	1	0	1	1	0	HT+HL	2 factor	3	single AP	2	0	14	1	1	0	0	0	0	0	0	0	2	alcoholic	0	1	0	0	0	0	0	0	0	0	0	0	0	999999	184	95	28.06
825	Hu, Székesfehérvár, Fejér Megyei Szent György Kórház	2010	50	1	0	0	1	0	HL	1 factor	3	single AP	2	0	13	1	1	0	0	0	0	0	0	0	9	idiopathic	0	0	0	0	0	0	0	0	0	0	0	1	0	999999	188	104	29.43
824	Hu, Kecskemét, Bács-Kiskun Megyei Kórház	2013	80	2	0	1		0			3	single AP	2	0	21	1	1	1	0	0	0	0	0	0	1	biliary	1	0	0	0	0	0	0	0	0	0	0	0	0	999999	158	72	28.84
822	Hu, Székesfehérvár, Fejér Megyei Szent György Kórház	2010	61	2	0	1		0			2	single AP	1	0	12	0	0	0	0	0	0	0	0	0	16	other	0	0	0	0	0	0	0	0	0	0	0	0	1	999999	162	63	24.01
821	Hu, Székesfehérvár, Fejér Megyei Szent György Kórház	2013	71	1	0	1		0			3	single AP	1	0	8	0	0	0	0	0	0	0	0	0	9	idiopathic	0	0	0	0	0	0	0	0	0	0	0	1	0	999999	171	76	25.99
820	Hu, Székesfehérvár, Fejér Megyei Szent György Kórház	2011	64	2	0	1		1			3	single AP	2	0	16	1	1	0	1	0	0	0	0	0	9	idiopathic	0	0	0	0	0	0	0	0	0	0	0	1	0	999999	165	74	27.18
819	Hu, Debrecen, DEKK Sebészeti Intézet	2013	42	1	1	0		0			4	single AP	3	0	34	1	1	0	1	0	0	0	0	0	2	alcoholic	0	1	0	0	0	0	0	0	0	0	0	0	0	999999	180	110	33.95
818	Hu, Gyula, Békés Megyei Pándy Kálmán Kórháza III.sz. Bel/Gasztroenterológia	2013	83	1	0	1		0			2	single AP	1	0	7	0	0	0	0	0	0	0	0	0	8	post ERCP	0	0	0	1	0	0	0	0	0	0	0	0	0	999999	169	61	21.36
817	Hu, Gyula, Békés Megyei Pándy Kálmán Kórháza III.sz. Bel/Gasztroenterológia	2013	72	2	0	1		0			3	single AP	1	0	7	0	0	0	0	0	0	0	0	0	1	biliary	1	0	0	0	0	0	0	0	0	0	0	0	0	999999	162	66	25.15
816	Hu, Székesfehérvár, Fejér Megyei Szent György Kórház	2013	57	1	1	1	1	0	HT+OB+HL	3 factors	4		1	0	14	0	0	0	0	0	0	0	0	0	3	hyperlipidaemia	0	0	1	0	0	0	0	0	0	0	0	0	0	999999	169	92	32.21
815	Hu, Gyula, Békés Megyei Pándy Kálmán Kórháza III.sz. Bel/Gasztroenterológia	2013	65	2	0	0		0			2		1	0	7	0	0	0	0	0	0	0	0	0	2	alcoholic	0	1	0	0	0	0	0	0	0	0	0	0	0	999999	157	60	24.34
814	Hu, Gyula, Békés Megyei Pándy Kálmán Kórháza III.sz. Bel/Gasztroenterológia	2013	74	2	1	1		0			4	single AP	1	0	10	0	0	0	0	0	0	0	0	0	1	biliary	1	0	0	0	0	0	0	0	0	0	0	0	0	999999	155	120	49.95
813	Hu, Gyula, Békés Megyei Pándy Kálmán Kórháza III.sz. Bel/Gasztroenterológia	2013	72	1	1	0		0			4		2	0	16	1	1	0	0	0	0	0	0	0	9	idiopathic	0	0	0	0	0	0	0	0	0	0	0	1	0	999999	170	91	31.49
810	Hu, Székesfehérvár, Fejér Megyei Szent György Kórház	2013	57	1	0	1		1			2	single AP	3	0	40	0	0	0	0	0	1	1	0	0	1	biliary	1	0	0	0	0	0	0	0	0	0	0	0	0	999999	180	74	22.84
809	Hu, Székesfehérvár, Fejér Megyei Szent György Kórház	2013	68	2	0	1		0			3	single AP	1	0	9	0	0	0	0	0	0	0	0	0	1	biliary	1	0	0	0	0	0	0	0	0	0	0	0	0	999999	167	71	25.46
808	Hu, Székesfehérvár, Fejér Megyei Szent György Kórház	2013	71	1	1	1		0			4	RAP	2	0	25	1	1	0	0	0	0	0	0	0	1, 2	combined	1	1	0	0	0	0	0	0	0	0	0	0	0	999999	179	99	30.9
806	Hu, Szeged, SZTE I. sz. Belgyógyászati Klinika	2013	20	1	0	0	0	0	No MS factors	No factors	3	single AP	2	0	9	1	1	0	0	0	0	0	0	0	16	other	0	0	0	0	0	0	0	0	0	0	0	0	1	diétahiba	181	85	25.95
805	Hu, Szeged, SZTE I. sz. Belgyógyászati Klinika	2013	37	2	0	0		0			2	RAP	1	0	14	0	0	0	0	0	0	0	0	0	8, 16	combined	0	0	0	1	0	0	0	0	0	0	0	0	1	Oddi-sphyncter sclerosis	172	61	20.62
804	Hu, Kecskemét, Bács-Kiskun Megyei Kórház	2013	84	2	0	0		0			2	single AP	1	0	8	0	0	0	0	0	0	0	0	0	1	biliary	1	0	0	0	0	0	0	0	0	0	0	0	0	999999	154	58	24.46
802	Hu, Miskolc, B.-A.-Z. Megyei Kórház és Egyetemi Oktató Kórház	2013	55	2	0	1		0			2	single AP	2	0	13	1	1	0	0	0	0	0	0	0	16	other	0	0	0	0	0	0	0	0	0	0	0	0	1	diétahiba	170	59	20.42
801	Hu, Miskolc, B.-A.-Z. Megyei Kórház és Egyetemi Oktató Kórház	2013	57	2	0	0	1	0	HL	1 factor	3	RAP	1	0	11	0	0	0	0	0	0	0	0	0	9	idiopathic	0	0	0	0	0	0	0	0	0	0	0	1	0	999999	158	70	28.04
800	Hu, Székesfehérvár, Fejér Megyei Szent György Kórház	2013	43	1	1	1	1	1	HT+OB+HL+DM	4 factors	4	single AP	1	0	12	0	0	0	0	0	0	0	0	0	1, 2	combined	1	1	0	0	0	0	0	0	0	0	0	0	0	999999	172	100	33.8
799	Hu, Székesfehérvár, Fejér Megyei Szent György Kórház	2013	73	2	0	1		0			2		1	0	15	0	0	0	0	0	0	0	0	0	16	other	0	0	0	0	0	0	0	0	0	0	0	0	1	felmerült macroamylasaemia lehetősége	166	62	22.5
798	Hu, Székesfehérvár, Fejér Megyei Szent György Kórház	2012	72	2	0	1	1	0	HT+HL	2 factor	2	single AP	1	0	11	0	0	0	0	0	0	0	0	0	1	biliary	1	0	0	0	0	0	0	0	0	0	0	0	0	999999	166	66	23.95
797	Hu, Miskolc, B.-A.-Z. Megyei Kórház és Egyetemi Oktató Kórház	2013	49	2	0	1	1	0	HT+HL	2 factor	3	single AP	1	0	12	0	0	0	0	0	0	0	0	0	8	post ERCP	0	0	0	1	0	0	0	0	0	0	0	0	0	999999	164	72	26.77
796	Hu, Miskolc, B.-A.-Z. Megyei Kórház és Egyetemi Oktató Kórház	2013	28	2	1	0		0			4	single AP	1	0	6	0	0	0	0	0	0	0	0	0	8	post ERCP	0	0	0	1	0	0	0	0	0	0	0	0	0	999999	165	95	34.89
794	Hu, Kecskemét, Bács-Kiskun Megyei Kórház	2013	44	1	1	0		0			4	single AP	1	0	14	0	0	0	0	0	0	0	0	0	1	biliary	1	0	0	0	0	0	0	0	0	0	0	0	0	999999	169	90	31.51
793	Hu, Székesfehérvár, Fejér Megyei Szent György Kórház	2008	57	2	0	1	0	0	HT	1 factor	3	single AP	2	0	26	1	1	0	1	0	0	0	0	0	1	biliary	1	0	0	0	0	0	0	0	0	0	0	0	0	999999	168	78	27.64
792	Hu, Székesfehérvár, Fejér Megyei Szent György Kórház	2013	44	1	0	1	1	1	HT+HL+DM	3 factors	3	single AP	1	0	11	0	0	0	0	0	0	0	0	0	2	alcoholic	0	1	0	0	0	0	0	0	0	0	0	0	0	999999	176	84	27.12
791	Hu, Szeged, SZTE II. sz. Belgyógyászati Klinika	2013	29	1	1	0		0			4	single AP	2	0	19	1	1	0	0	0	0	0	0	0	1, 3	combined	1	0	1	0	0	0	0	0	0	0	0	0	0		178	136	42.92
790	Hu, Gyula, Békés Megyei Pándy Kálmán Kórháza III.sz. Bel/Gasztroenterológia	2013	36	1	1	1	1	1	HT+OB+HL+DM	4 factors	4	RAP	1	0	5	0	0	0	0	0	0	0	0	0	2, 16	combined	0	1	0	0	0	0	0	0	0	0	0	0	1	diétahiba	172	114	38.53
789	Hu, Gyula, Békés Megyei Pándy Kálmán Kórháza III.sz. Bel/Gasztroenterológia	2013	57	1	0	1	1	0	HT+HL	2 factor	3	RAP	1	0	8	0	0	0	0	0	0	0	0	0	2	alcoholic	0	1	0	0	0	0	0	0	0	0	0	0	0	999999	173	82	27.4
788	Hu, Szeged, SZTE II. sz. Belgyógyászati Klinika	2013	58	2	0	1		0			3	single AP	1	0	10	0	0	0	0	0	0	0	0	0	9	idiopathic	0	0	0	0	0	0	0	0	0	0	0	1	0	999999	164	73	27.14
787	Hu, Miskolc, B.-A.-Z. Megyei Kórház és Egyetemi Oktató Kórház	2013	70	2	0	1		0			3	single AP	2	0	24	1	1	0	0	0	0	0	0	0	9	idiopathic	0	0	0	0	0	0	0	0	0	0	0	1	0	999999	168	79	27.99
786	Hu, Szeged, SZTE II. sz. Belgyógyászati Klinika	2013	82	1	0	0		0			2		1	0	16	0	0	0	0	0	0	0	0	0	1	biliary	1	0	0	0	0	0	0	0	0	0	0	0	0	999999	178	59	18.62
784	Hu, Gyula, Békés Megyei Pándy Kálmán Kórháza III.sz. Bel/Gasztroenterológia	2013	54	1	1	0		0			4	RAP	1	0	10	0	0	0	0	0	0	0	0	0	2	alcoholic	0	1	0	0	0	0	0	0	0	0	0	0	0	999999	176	94	30.35
783	Hu, Gyula, Békés Megyei Pándy Kálmán Kórháza III.sz. Bel/Gasztroenterológia	2013	74	2	0	1	1	0	HT+HL	2 factor	2	CP	1	0	13	0	0	0	0	0	0	0	0	0	1	biliary	1	0	0	0	0	0	0	0	0	0	0	0	0	999999	164	62	23.05
782	Hu, Székesfehérvár, Fejér Megyei Szent György Kórház	2013	56	2	0	0	1	0	HL	1 factor	3	RAP	1	0	11	0	0	0	0	0	0	0	0	0	1	biliary	1	0	0	0	0	0	0	0	0	0	0	0	0	999999	169	79	27.66
781	Hu, Székesfehérvár, Fejér Megyei Szent György Kórház	2013	80	2	0	1		0			2	single AP	1	0	10	0	0	0	0	0	0	0	0	0	9	idiopathic	0	0	0	0	0	0	0	0	0	0	0	1	0	999999	163	59	22.21
780	Hu, Szentes, Dr. Bugyi István Kórház, Belgyogyaszat	2013	68	1	0	1	1	1	HT+HL+DM	3 factors	2	RAP	2	0	15	1	1	1	1	0	0	0	0	0	9	idiopathic	0	0	0	0	0	0	0	0	0	0	0	1	0	999999	167	69	24.74
779	Hu, Szeged, SZTE I. sz. Belgyógyászati Klinika	2013	38	1	1	0	1	1	OB+HL+DM	3 factors	4	single AP	2	0	15	1	1	0	1	0	0	0	0	0	3	hyperlipidaemia	0	0	1	0	0	0	0	0	0	0	0	0	0	999999	176	125	40.35
778	Hu, Miskolc, B.-A.-Z. Megyei Kórház és Egyetemi Oktató Kórház	2013	40	1	0	0		0			3	single AP	1	0	5	0	0	0	0	0	0	0	0	0	1	biliary	1	0	0	0	0	0	0	0	0	0	0	0	0	999999	172	85	28.73
777	Hu, Szeged, SZTE I. sz. Belgyógyászati Klinika	2013	73	2	0	1	0	0	HT	1 factor	3	single AP	1	0	5	0	0	0	0	0	0	0	0	0	1	biliary	1	0	0	0	0	0	0	0	0	0	0	0	0	999999	160	65	25.39
776	Hu, Miskolc, B.-A.-Z. Megyei Kórház és Egyetemi Oktató Kórház	2013	54	1	0	1		1			2	single AP	1	0	10	0	0	0	0	0	0	0	0	0	2	alcoholic	0	1	0	0	0	0	0	0	0	0	0	0	0	999999	175	68	22.2
775	Hu, Szeged, SZTE I. sz. Belgyógyászati Klinika	2013	71	1	0	1	1	0	HT+HL	2 factor	2	single AP	1	0	9	0	0	0	0	0	0	0	0	0	1	biliary	1	0	0	0	0	0	0	0	0	0	0	0	0	999999	174	65	21.47
774	Hu, Szeged, SZTE II-es Kórház	2013	87	1	0	1		0			2	single AP	2	0	12	1	1	0	0	0	1	0	1	0	9	idiopathic	0	0	0	0	0	0	0	0	0	0	0	1	0	999999	170	70	24.22
773	Hu, Kecskemét, Bács-Kiskun Megyei Kórház	2013	65	1	0	0		0			3		2	0	3	1	1	0	0	0	999999	999999	999999	999999	1	biliary	1	0	0	0	0	0	0	0	0	0	0	0	0	999999	174	76	25.1
772	Hu, Kecskemét, Bács-Kiskun Megyei Kórház	2013	44	1	0	0		0			2	single AP	1	0	13	0	0	0	0	0	0	0	0	0	2	alcoholic	0	1	0	0	0	0	0	0	0	0	0	0	0	999999	180	72	22.22
771	Hu, Szeged, SZTE II-es Kórház	2013	69	1	0	1		0			3	single AP	1	0	8	0	0	0	0	0	0	0	0	0	1	biliary	1	0	0	0	0	0	0	0	0	0	0	0	0	999999	178	90	28.41
770	Hu, Székesfehérvár, Fejér Megyei Szent György Kórház	2009	47	1	0	1		0			2	single AP	2	0	18	1	1	0	0	0	0	0	0	0	9	idiopathic	0	0	0	0	0	0	0	0	0	0	0	1	0	999999	184	77	22.74
769	Hu, Székesfehérvár, Fejér Megyei Szent György Kórház	2013	74	2	1	1		0			4	single AP	1	0	7	0	0	0	0	0	0	0	0	0	1	biliary	1	0	0	0	0	0	0	0	0	0	0	0	0	999999	164	86	31.98
768	Hu, Székesfehérvár, Fejér Megyei Szent György Kórház	2013	56	2	1	1		0			4	single AP	1	0	9	0	0	0	0	0	0	0	0	0	1	biliary	1	0	0	0	0	0	0	0	0	0	0	0	0	999999	168	91	32.24
766	Hu, Szeged, SZTE II-es Kórház	2013	84	2	0	1		0			2	single AP	2	0	12	1	1	0	0	0	0	0	0	0	16	other	0	0	0	0	0	0	0	0	0	0	0	1	1	Oddi sphincter dyskinesis gyanúja	157	54	21.91
763	Hu, Székesfehérvár, Fejér Megyei Szent György Kórház	2013	38	2	1	0	0	0	OB	1 factor	4	single AP	1	0	7	0	0	0	0	0	0	0	0	0	1	biliary	1	0	0	0	0	0	0	0	0	0	0	0	0	999999	168	110	38.97
761	Hu, Szeged, SZTE I. sz. Belgyógyászati Klinika	2013	54	2	1	1	1	0	HT+OB+HL	3 factors	4	single AP	1	0	4	0	0	0	0	0	0	0	0	0	1	biliary	1	0	0	0	0	0	0	0	0	0	0	0	0	999999	170	101	34.95
760	Hu, Székesfehérvár, Fejér Megyei Szent György Kórház	2013	71	2	0	1		0			3	single AP	1	0	11	0	0	0	0	0	0	0	0	0	1	biliary	1	0	0	0	0	0	0	0	0	0	0	0	0	999999	168	79	27.99
759	Hu, Szeged, SZTE I. sz. Belgyógyászati Klinika	2013	30	2	1	1		0			4	single AP	1	0	6	0	0	0	0	0	0	0	0	0	1	biliary	1	0	0	0	0	0	0	0	0	0	0	0	0	999999	169	126	44.12
758	Hu, Székesfehérvár, Fejér Megyei Szent György Kórház	2013	42	1	0	0		0			2	single AP	2	0	13	1	1	1	1	0	0	0	0	0	2	alcoholic	0	1	0	0	0	0	0	0	0	0	0	0	0	999999	172	71	24
756	Hu, Szentes, Dr. Bugyi István Kórház, Belgyogyaszat	2013	37	1	0	0		0			3	single AP	2	0	15	1	1	0	0	1	0	0	0	0	9	idiopathic	0	0	0	0	0	0	0	0	0	0	0	1	0	999999	182	97	29.28
752	Hu, Szentes, Dr. Bugyi István Kórház, Belgyogyaszat	2000	54	2	0	0		0			3		1	0	11	0	0	0	0	0	0	0	0	0	9	idiopathic	0	0	0	0	0	0	0	0	0	0	0	1	0	999999	164	74	27.51
751	Hu, Székesfehérvár, Fejér Megyei Szent György Kórház	2013	20	2	0	0		0			2	RAP	1	0	8	0	0	0	0	0	0	0	0	0	9	idiopathic	0	0	0	0	0	0	0	0	0	0	0	1	0	999999	169	56	19.61
749	Hu, Szeged, SZTE I. sz. Belgyógyászati Klinika	2013	71	1	0	1		0			3	single AP	2	0	27	1	1	1	1	0	1	0	0	0	1	biliary	1	0	0	0	0	0	0	0	0	0	0	0	0	999999	178	89	28.09
748	Hu, Szentes, Dr. Bugyi István Kórház, Belgyogyaszat	2013	47	2	0	0		0			2		1	0	3	0	0	0	0	0	0	0	0	0	9	idiopathic	0	0	0	0	0	0	0	0	0	0	0	1	0	999999	155	54	22.48
747	Hu, Székesfehérvár, Fejér Megyei Szent György Kórház	2013	71	2	1	1		1			4	single AP	1	0	7	0	0	0	0	0	0	0	0	0	1	biliary	1	0	0	0	0	0	0	0	0	0	0	0	0	999999	168	100	35.43
745	Hu, Szeged, SZTE I. sz. Belgyógyászati Klinika	2013	54	2	0	0		0			1		3	1	2	0	0	0	0	0	1	0	0	0	9	idiopathic	0	0	0	0	0	0	0	0	0	0	0	1	0	999999	157	45	18.26
744	Japan, Tokyo, Keio University	2016	78	1	0	0	0	0	No MS factors	No factors	1	single AP	1	0	15	0	0	0	0	0	0	0	0	0	8	post ERCP	0	0	0	1	0	0	0	0	0	0	0	0	0	999999	161	46	17.75
743	Hu, Pécs, PTE I.sz. Belgyógyászati Klinika	2016	68	1	0	1	0	0	HT	1 factor	3	single AP	1	0	17	0	0	0	0	0	0	0	0	0	1	biliary	1	0	0	0	0	0	0	0	0	0	0	0	0	999999	172	74	25.01
741	Hu, Pécs, PTE I.sz. Belgyógyászati Klinika	2016	23	1	0	0	0	0	No MS factors	No factors	1	single AP	1	0	5	0	0	0	0	0	0	0	0	0	9	idiopathic	0	0	0	0	0	0	0	0	0	0	0	1	0	999999	175	47	15.35
740	Hu, Budapest, Bajcsy-Zsilinszky Kórház	2016	86	1	0	1	0	0	HT	1 factor	2	single AP	1	0	8	0	0	0	0	0	0	0	0	0	2	alcoholic	0	1	0	0	0	0	0	0	0	0	0	0	0	999999	168	55	19.49
739	Hu, Budapest, Bajcsy-Zsilinszky Kórház	2016	38	1	0	0	0	0	No MS factors	No factors	2	RAP	1	0	17	0	0	0	0	0	0	0	0	0	2	alcoholic	0	1	0	0	0	0	0	0	0	0	0	0	0	999999	165	53	19.47
738	Hu, Budapest, Bajcsy-Zsilinszky Kórház	2016	52	1	0	0	0	0	No MS factors	No factors	3	single AP	1	0	11	0	0	0	0	0	0	0	0	0	2	alcoholic	0	1	0	0	0	0	0	0	0	0	0	0	0	999999	186	92	26.59
737	Hu, Pécs, PTE I.sz. Belgyógyászati Klinika	2016	76	2	0	1	0	0	HT	1 factor	3	single AP	1	0	6	0	0	0	0	0	0	0	0	0	1	biliary	1	0	0	0	0	0	0	0	0	0	0	0	0	999999	160	70	27.34
735	Hu, Pécs, PTE I.sz. Belgyógyászati Klinika	2016	69	1	0	1	1	0	HT+HL	2 factor	3	single AP	1	0	6	0	0	0	0	0	0	0	0	0	9	idiopathic	0	0	0	0	0	0	0	0	0	0	0	1	0	999999	171	86	29.41
732	Hu, Pécs, PTE I.sz. Belgyógyászati Klinika	2016	55	2	1	1	0	1	HT+OB+DM	3 factors	4	single AP	2	0	16	1	1	0	1	0	0	0	0	0	1	biliary	1	0	0	0	0	0	0	0	0	0	0	0	0	999999	165	108	39.67
731	Hu, Budapest, Bajcsy-Zsilinszky Kórház	2016	65	2	0	0	0	0	No MS factors	No factors	2	RAP	1	0	7	0	0	0	0	0	0	0	0	0	9	idiopathic	0	0	0	0	0	0	0	0	0	0	0	1	0	999999	165	64	23.51
730	Hu, Pécs, PTE I.sz. Belgyógyászati Klinika	2016	34	2	0	0	0	0	No MS factors	No factors	2	single AP	1	0	5	0	0	0	0	0	0	0	0	0	1	biliary	1	0	0	0	0	0	0	0	0	0	0	0	0	999999	170	72	24.91
729	Hu, Budapest, Bajcsy-Zsilinszky Kórház	2016	75	1	0	1	1	0	HT+HL	2 factor	3	single AP	1	0	17	0	0	0	0	0	0	0	0	0	9	idiopathic	0	0	0	0	0	0	0	0	0	0	0	1	0	999999	170	80	27.68
727	Hu, Székesfehérvár, Fejér Megyei Szent György Kórház	2015	42	1	1	1	1	0	HT+OB+HL	3 factors	4	single AP	1	0	12	0	0	0	0	0	0	0	0	0	3	hyperlipidaemia	0	0	1	0	0	0	0	0	0	0	0	0	0	999999	180	124	38.27
725	Hu, Pécs, PTE I.sz. Belgyógyászati Klinika	2016	54	1	0	0	0	0	No MS factors	No factors	2	RAP	1	0	7	0	0	0	0	0	0	0	0	0	9	idiopathic	0	0	0	0	0	0	0	0	0	0	0	1	0	999999	176	69	22.28
723	Hu, Pécs, PTE I.sz. Belgyógyászati Klinika	2016	63	1	0	0	0	0	No MS factors	No factors	2	RAP	1	0	6	0	0	0	0	0	0	0	0	0	2	alcoholic	0	1	0	0	0	0	0	0	0	0	0	0	0	999999	199	92	23.23
722	Hu, Pécs, PTE I.sz. Belgyógyászati Klinika	2016	32	1	0	0	0	0	No MS factors	No factors	2	single AP	1	0	4	0	0	0	0	0	0	0	0	0	1	biliary	1	0	0	0	0	0	0	0	0	0	0	0	0	999999	184	80	23.63
721	Hu, Pécs, PTE I.sz. Belgyógyászati Klinika	2016	59	2	0	0	0	0	No MS factors	No factors	3	single AP	1	0	6	0	0	0	0	0	0	0	0	0	1	biliary	1	0	0	0	0	0	0	0	0	0	0	0	0	999999	158	65	26.04
718	Hu, Pécs, PTE I.sz. Belgyógyászati Klinika	2016	60	1	1	1	0	1	HT+OB+DM	3 factors	4	single AP	1	0	16	0	0	0	0	0	0	0	0	0	2	alcoholic	0	1	0	0	0	0	0	0	0	0	0	0	0	999999	174	93	30.72
717	Hu, Pécs, PTE I.sz. Belgyógyászati Klinika	2016	63	1	0	1	1	1	HT+HL+DM	3 factors	3	single AP	1	0	10	0	0	0	0	0	0	0	0	0	9	idiopathic	0	0	0	0	0	0	0	0	0	0	0	1	0	999999	176	85	27.44
714	Hu, Pécs, PTE I.sz. Belgyógyászati Klinika	2016	55	2	1	0	0	0	OB	1 factor	4	single AP	1	0	5	0	0	0	0	0	0	0	0	0	1	biliary	1	0	0	0	0	0	0	0	0	0	0	0	0	999999	162	80	30.48
713	Hu, Pécs, PTE I.sz. Belgyógyászati Klinika	2016	36	1	0	0	0	0	No MS factors	No factors	2	single AP	1	0	7	0	0	0	0	0	0	0	0	0	1	biliary	1	0	0	0	0	0	0	0	0	0	0	0	0	999999	199	90	22.73
712	Hu, Székesfehérvár, Fejér Megyei Szent György Kórház	2015	37	1	1	0	1	0	OB+HL	2 factor	4	RAP	1	0	10	0	0	0	0	0	0	0	0	0	2, 3	alcohol+hyperlipidaemia	0	1	1	0	0	0	0	0	0	0	0	0	0	999999	170	98	33.91
711	Hu, Pécs, PTE I.sz. Belgyógyászati Klinika	2016	26	1	0	0	0	0	No MS factors	No factors	2	single AP	1	0	6	0	0	0	0	0	0	0	0	0	9	idiopathic	0	0	0	0	0	0	0	0	0	0	0	1	0	999999	175	70	22.86
710	Hu, Pécs, PTE I.sz. Belgyógyászati Klinika	2016	74	1	0	0	0	0	No MS factors	No factors	2	RAP	2	0	27	1	1	1	0	0	0	0	0	0	1	biliary	1	0	0	0	0	0	0	0	0	0	0	0	0	999999	176	75	24.21
709	Hu, Békéscsaba, Réthy Pál Kórház-Rendelőintézet	2016	73	1	0	1	0	0	HT	1 factor	2	single AP	1	0	12	0	0	0	0	0	0	0	0	0	1	biliary	1	0	0	0	0	0	0	0	0	0	0	0	0	999999	165	67	24.61
708	Hu, Békéscsaba, Réthy Pál Kórház-Rendelőintézet	2016	79	1	1	1	0	1	HT+OB+DM	3 factors	4	single AP	1	0	9	0	0	0	0	0	0	0	0	0	2	alcoholic	0	1	0	0	0	0	0	0	0	0	0	0	0	999999	182	114	34.42
707	Hu, Pécs, PTE I.sz. Belgyógyászati Klinika	2016	73	2	1	1	0	0	HT+OB	2 factor	4	single AP	2	0	15	1	1	1	1	1	0	0	0	0	1	biliary	1	0	0	0	0	0	0	0	0	0	0	0	0	999999	162	85	32.39
706	Hu, Pécs, PTE I.sz. Belgyógyászati Klinika	2016	59	2	0	1	0	0	HT	1 factor	2	single AP	1	0	7	0	0	0	0	0	0	0	0	0	2	alcoholic	0	1	0	0	0	0	0	0	0	0	0	0	0	999999	162	50	19.05
705	Hu, Békéscsaba, Réthy Pál Kórház-Rendelőintézet	2016	63	2	1	1	0	0	HT+OB	2 factor	4	single AP	2	0	13	1	1	0	1	0	0	0	0	0	1	biliary	1	0	0	0	0	0	0	0	0	0	0	0	0	999999	168	85	30.12
704	Hu, Békéscsaba, Réthy Pál Kórház-Rendelőintézet	2015	60	2	1	1	0	0	HT+OB	2 factor	4	single AP	1	0	8	0	0	0	0	0	0	0	0	0	1	biliary	1	0	0	0	0	0	0	0	0	0	0	0	0	999999	152	70	30.3
703	Hu, Békéscsaba, Réthy Pál Kórház-Rendelőintézet	2015	50	1	0	0	0	0	No MS factors	No factors	2	single AP	2	0	17	1	1	0	1	0	0	0	0	0	2	alcoholic	0	1	0	0	0	0	0	0	0	0	0	0	0	999999	172	73	24.68
702	Hu, Békéscsaba, Réthy Pál Kórház-Rendelőintézet	2015	63	1	1	1	1	1	HT+OB+HL+DM	4 factors	4	single AP	1	0	10	0	0	0	0	0	0	0	0	0	1	biliary	1	0	0	0	0	0	0	0	0	0	0	0	0	999999	173	106	35.42
701	Hu, Pécs, PTE I.sz. Belgyógyászati Klinika	2016	80	1	1	1	0	0	HT+OB	2 factor	4	single AP	1	0	8	0	0	0	0	0	0	0	0	0	1	biliary	1	0	0	0	0	0	0	0	0	0	0	0	0	999999	170	104	35.99
700	Hu, Pécs, PTE I.sz. Belgyógyászati Klinika	2016	58	2	0	0	0	0	No MS factors	No factors	1	single AP	1	0	6	0	0	0	0	0	0	0	0	0	16	other	0	0	0	0	0	0	0	0	0	0	0	0	1	Vater papilla: Adenocarcinoma	164	48	17.85
699	Hu, Budapest, Bajcsy-Zsilinszky Kórház	2016	66	1	0	0	0	0	No MS factors	No factors	2	RAP	1	0	18	0	0	0	0	0	0	0	0	0	1, 2	combined	1	1	0	0	0	0	0	0	0	0	0	0	0	999999	164	65	24.17
698	Hu, Pécs, PTE I.sz. Belgyógyászati Klinika	2016	66	2	0	1	0	0	HT	1 factor	3	single AP	1	0	8	0	0	0	0	0	0	0	0	0	1	biliary	1	0	0	0	0	0	0	0	0	0	0	0	0	999999	170	82	28.37
695	Hu, Pécs, PTE I.sz. Belgyógyászati Klinika	2016	53	1	1	1	0	0	HT+OB	2 factor	4	RAP	1	0	5	0	0	0	0	0	0	0	0	0	1	biliary	1	0	0	0	0	0	0	0	0	0	0	0	0	999999	185	119	34.77
694	Hu, Pécs, PTE I.sz. Belgyógyászati Klinika	2016	65	1	0	1	1	0	HT+HL	2 factor	3	single AP	1	0	8	0	0	0	0	0	0	0	0	0	1	biliary	1	0	0	0	0	0	0	0	0	0	0	0	0	999999	178	80	25.25
692	Hu, Pécs, PTE I.sz. Belgyógyászati Klinika	2016	47	1	0	1	0	0	HT	1 factor	3	single AP	1	0	8	0	0	0	0	0	0	0	0	0	1	biliary	1	0	0	0	0	0	0	0	0	0	0	0	0	999999	164	68	25.28
691	Hu, Pécs, PTE I.sz. Belgyógyászati Klinika	2016	44	1	0	0	0	0	No MS factors	No factors	3	RAP	1	0	10	0	0	0	0	0	0	0	0	0	2	alcoholic	0	1	0	0	0	0	0	0	0	0	0	0	0	999999	166	72	26.13
690	Hu, Pécs, PTE I.sz. Belgyógyászati Klinika	2016	54	1	1	1	1	1	HT+OB+HL+DM	4 factors	4	RAP	1	0	7	0	0	0	0	0	0	0	0	0	2	alcoholic	0	1	0	0	0	0	0	0	0	0	0	0	0	999999	170	103	35.64
689	Hu, Pécs, PTE I.sz. Belgyógyászati Klinika	2016	59	1	1	1	1	1	HT+OB+HL+DM	4 factors	4	single AP	2	0	17	1	1	0	0	0	1	1	0	1	1	biliary	1	0	0	0	0	0	0	0	0	0	0	0	0	999999	171	92	31.46
686	Hu, Székesfehérvár, Fejér Megyei Szent György Kórház	2016	68	2	0	1	0	0	HT	1 factor	3	single AP	1	0	8	0	0	0	0	0	0	0	0	0	9	idiopathic	0	0	0	0	0	0	0	0	0	0	0	1	0	999999	170	75	25.95
685	Hu, Pécs, PTE I.sz. Belgyógyászati Klinika	2016	61	1	1	0	0	0	OB	1 factor	4	single AP	3	0	17	1	1	0	0	0	1	1	1	0	2	alcoholic	0	1	0	0	0	0	0	0	0	0	0	0	0	999999	195	135	35.5
682	Hu, Pécs, PTE I.sz. Belgyógyászati Klinika	2016	51	2	1	1	1	0	HT+OB+HL	3 factors	4	single AP	3	0	11	1	1	0	1	0	1	1	0	0	9	idiopathic	0	0	0	0	0	0	0	0	0	0	0	1	0	999999	165	85	31.22
681	Hu, Pécs, PTE I.sz. Belgyógyászati Klinika	2016	23	2	0	0	0	0	No MS factors	No factors	2	single AP	1	0	8	0	0	0	0	0	0	0	0	0	1	biliary	1	0	0	0	0	0	0	0	0	0	0	0	0	999999	167	57	20.44
680	Hu, Pécs, PTE I.sz. Belgyógyászati Klinika	2016	52	1	0	0	0	0	No MS factors	No factors	3	RAP	2	0	11	1	1	0	1	0	1	1	0	0	2	alcoholic	0	1	0	0	0	0	0	0	0	0	0	0	0	999999	163	71	26.72
679	Hu, Pécs, PTE I.sz. Belgyógyászati Klinika	2016	87	2	0	1	0	0	HT	1 factor	2	single AP	3	0	7	1	1	1	0	0	1	1	0	0	1	biliary	1	0	0	0	0	0	0	0	0	0	0	0	0	999999	155	45	18.73
678	Hu, Pécs, PTE I.sz. Belgyógyászati Klinika	2016	59	2	1	1	0	0	HT+OB	2 factor	4	RAP	1	0	5	0	0	0	0	0	0	0	0	0	1	biliary	1	0	0	0	0	0	0	0	0	0	0	0	0	999999	150	72	32
677	Hu, Pécs, PTE I.sz. Belgyógyászati Klinika	2016	69	2	0	1	0	0	HT	1 factor	3	single AP	1	0	6	0	0	0	0	0	0	0	0	0	2	alcoholic	0	1	0	0	0	0	0	0	0	0	0	0	0	999999	158	70	28.04
676	Hu, Pécs, PTE I.sz. Belgyógyászati Klinika	2016	77	2	0	1	0	0	HT	1 factor	3	single AP	3	0	17	1	0	1	0	0	1	1	0	0	9	idiopathic	0	0	0	0	0	0	0	0	0	0	0	1	0	999999	163	72	27.1
675	Hu, Pécs, PTE I.sz. Belgyógyászati Klinika	2016	82	1	0	0	0	0	No MS factors	No factors	3	RAP	1	0	5	0	0	0	0	0	0	0	0	0	9	idiopathic	0	0	0	0	0	0	0	0	0	0	0	1	0	999999	170	78	26.99
674	Hu, Pécs, PTE I.sz. Belgyógyászati Klinika	2016	31	1	1	0	1	0	OB+HL	2 factor	4	single AP	1	0	8	0	0	0	0	0	0	0	0	0	2	alcoholic	0	1	0	0	0	0	0	0	0	0	0	0	0	999999	180	115	35.49
673	Hu, Pécs, PTE I.sz. Belgyógyászati Klinika	2016	59	2	1	1	0	0	HT+OB	2 factor	4	single AP	1	0	6	0	0	0	0	0	0	0	0	0	1, 9	combined	1	0	0	0	0	0	0	0	0	0	0	1	0	999999	170	95	32.87
672	Hu, Pécs, PTE I.sz. Belgyógyászati Klinika	2016	44	1	0	0	1	0	HL	1 factor	2	single AP	1	0	6	0	0	0	0	0	0	0	0	0	2, 3	alcohol+hyperlipidaemia	0	1	1	0	0	0	0	0	0	0	0	0	0	999999	167	63	22.59
671	Hu, Pécs, PTE I.sz. Belgyógyászati Klinika	2016	60	2	0	0	0	0	No MS factors	No factors	2	RAP	1	0	4	0	0	0	0	0	0	0	0	0	9	idiopathic	0	0	0	0	0	0	0	0	0	0	0	1	0	999999	150	42	18.67
670	Hu, Budapest, Bajcsy-Zsilinszky Kórház	2016	63	1	0	0	0	0	No MS factors	No factors	3	single AP	1	0	15	0	0	0	0	0	0	0	0	0	16	other	0	0	0	0	0	0	0	0	0	0	0	0	1	pancreas tu in obs	165	70	25.71
669	Hu, Székesfehérvár, Fejér Megyei Szent György Kórház	2015	44	1	0	0	1	0	HL	1 factor	3	RAP	1	0	11	0	0	0	0	0	0	0	0	0	9	idiopathic	0	0	0	0	0	0	0	0	0	0	0	1	0	999999	178	81	25.56
666	Hu, Budapest, Bajcsy-Zsilinszky Kórház	2016	59	1	1	1	1	0	HT+OB+HL	3 factors	4	CP	1	0	14	0	0	0	0	0	0	0	0	0	16	other	0	0	0	0	0	0	0	0	0	0	0	0	1	chr pancreatitis talaján kialakult	161	80	30.86
665	Hu, Budapest, Bajcsy-Zsilinszky Kórház	2016	79	1	0	1	0	0	HT	1 factor	3	single AP	1	0	14	0	0	0	0	0	0	0	0	0	1	biliary	1	0	0	0	0	0	0	0	0	0	0	0	0	999999	167	70	25.1
664	Hu, Pécs, PTE I.sz. Belgyógyászati Klinika	2016	70	1	0	1	0	0	HT	1 factor	2	single AP	1	0	5	0	0	0	0	0	0	0	0	0	1	biliary	1	0	0	0	0	0	0	0	0	0	0	0	0	999999	186	80	23.12
661	Hu, Pécs, PTE I.sz. Belgyógyászati Klinika	2016	82	2	1	1	0	0	HT+OB	2 factor	4	single AP	1	0	10	0	0	0	0	0	0	0	0	0	1	biliary	1	0	0	0	0	0	0	0	0	0	0	0	0	999999	160	90	35.16
660	Hu, Budapest, Bajcsy-Zsilinszky Kórház	2016	50	1	0	0	0	0	No MS factors	No factors	2	single AP	1	0	8	0	0	0	0	0	0	0	0	0	2	alcoholic	0	1	0	0	0	0	0	0	0	0	0	0	0	999999	176	65	20.98
658	Hu, Budapest, Bajcsy-Zsilinszky Kórház	2016	50	2	0	0	0	0	No MS factors	No factors	3	RAP	1	0	9	0	0	0	0	0	0	0	0	0	2	alcoholic	0	1	0	0	0	0	0	0	0	0	0	0	0	999999	182	84	25.36
648	Hu, Székesfehérvár, Fejér Megyei Szent György Kórház	2013	38	2	0	0		0			3	RAP	2	0	7	1	1	0	0	0	0	0	0	0	9	idiopathic	0	0	0	0	0	0	0	0	0	0	0	1	0	999999	169	82	28.71
647	Hu, Székesfehérvár, Fejér Megyei Szent György Kórház	2013	38	2	0	0		0			3	single AP	2	0	11	1	1	0	0	0	0	0	0	0	9, 16	combined	0	0	0	0	0	0	0	0	0	0	0	1	1	Adipex fogyasztószer talán?	169	83	29.06
646	Hu, Szeged, SZTE I. sz. Belgyógyászati Klinika	2013	38	1	0	0		0			3	single AP	1	0	14	0	0	0	0	0	0	0	0	0	2	alcoholic	0	1	0	0	0	0	0	0	0	0	0	0	0	999999	160	72	28.13
645	Hu, Szeged, SZTE I. sz. Belgyógyászati Klinika	2013	52	2	0	0		0			3	RAP	1	0	9	0	0	0	0	0	0	0	0	0	16	other	0	0	0	0	0	0	0	0	0	0	0	0	1	diétahiba	160	69	26.95
644	Hu, Pécs, PTE I.sz. Belgyógyászati Klinika	2014	18	2	0	0	0	0	No MS factors	No factors	1	CP	1	0	7	0	0	0	0	0	0	0	0	0	9	idiopathic	0	0	0	0	0	0	0	0	0	0	0	1	0	999999	176	57	18.4
643	Hu, Székesfehérvár, Fejér Megyei Szent György Kórház	2013	30	2	0	0		0			2	single AP	1	0	5	0	0	0	0	0	0	0	0	0	1	biliary	1	0	0	0	0	0	0	0	0	0	0	0	0	999999	169	55	19.26
642	Hu, Székesfehérvár, Fejér Megyei Szent György Kórház	2013	40	1	0	0		0			2	single AP	1	0	9	0	0	0	0	0	0	0	0	0	1	biliary	1	0	0	0	0	0	0	0	0	0	0	0	0	999999	173	66	22.05
639	Hu, Szeged, SZTE I. sz. Belgyógyászati Klinika	2012	37	1	0	0		0			3	single AP	2	0	12	1	1	0	1	0	1	0	0	0	16	other	0	0	0	0	0	0	0	0	0	0	0	0	1	diétahiba	170	85	29.41
638	Hu, Szeged, SZTE I. sz. Belgyógyászati Klinika	2012	76	2	0	1		0			2	single AP	1	0	5	0	0	0	0	0	0	0	0	0	1, 16	combined	1	0	0	0	0	0	0	0	0	0	0	0	1	diétahiba	165	64	23.51
637	Hu, Szeged, SZTE I. sz. Belgyógyászati Klinika	2012	60	2	0	0		0			2	single AP	1	0	11	0	0	0	0	0	0	0	0	0	1, 16	combined	1	0	0	0	0	0	0	0	0	0	0	0	1	diétahiba	158	60	24.03
634	Hu, Szeged, SZTE I. sz. Belgyógyászati Klinika	2012	68	1	0	1		1			2	single AP	1	0	8	0	0	0	0	0	0	0	0	0	8	post ERCP	0	0	0	1	0	0	0	0	0	0	0	0	0	999999	183	83	24.78
633	Hu, Szeged, SZTE I. sz. Belgyógyászati Klinika	2012	47	1	0	0	1	0	HL	1 factor	3	RAP	1	0	5	0	0	0	0	0	0	0	0	0	2, 16	combined	0	1	0	0	0	0	0	0	0	0	0	0	1	diétahiba	170	81	28.03
627	Hu, Székesfehérvár, Fejér Megyei Szent György Kórház	2005	57	2	0	1	1	0	HT+HL	2 factor	3	single AP	1	0	9	0	0	0	0	0	0	0	0	0	1	biliary	1	0	0	0	0	0	0	0	0	0	0	0	0	999999	160	66	25.78
626	Hu, Székesfehérvár, Fejér Megyei Szent György Kórház	2013	88	1	0	1		0			1	single AP	1	0	7	0	0	0	0	0	0	0	0	0	1	biliary	1	0	0	0	0	0	0	0	0	0	0	0	0	999999	170	53	18.34
625	Hu, Székesfehérvár, Fejér Megyei Szent György Kórház	2013	46	2	0	0		0			3	single AP	1	0	9	0	0	0	0	0	0	0	0	0	1	biliary	1	0	0	0	0	0	0	0	0	0	0	0	0	999999	168	82	29.05
623	Hu, Székesfehérvár, Fejér Megyei Szent György Kórház	2013	91	1	0	1		0			3	single AP	1	0	9	0	0	0	0	0	0	0	0	0	1	biliary	1	0	0	0	0	0	0	0	0	0	0	0	0	999999	168	78	27.64
621	Hu, Szeged, SZTE I. sz. Belgyógyászati Klinika	2012	45	2	0	0	1	0	HL	1 factor	2	CP	1	0	17	0	0	0	0	0	0	0	0	0	1	biliary	1	0	0	0	0	0	0	0	0	0	0	0	0	999999	164	53	19.71
620	Hu, Székesfehérvár, Fejér Megyei Szent György Kórház	2013	85	1	0	1	1	1	HT+HL+DM	3 factors	3	single AP	1	0	7	0	0	0	0	0	0	0	0	0	1	biliary	1	0	0	0	0	0	0	0	0	0	0	0	0	999999	168	71	25.16
619	Hu, Székesfehérvár, Fejér Megyei Szent György Kórház	2013	72	1	0	1		0			3	single AP	1	0	7	0	0	0	0	0	0	0	0	0	1	biliary	1	0	0	0	0	0	0	0	0	0	0	0	0	999999	175	88	28.73
618	Hu, Székesfehérvár, Fejér Megyei Szent György Kórház	2013	82	2	0	1	1	0	HT+HL	2 factor	3	single AP	1	0	9	0	0	0	0	0	0	0	0	0	1	biliary	1	0	0	0	0	0	0	0	0	0	0	0	0	999999	162	72	27.43
617	Hu, Székesfehérvár, Fejér Megyei Szent György Kórház	2013	69	2	0	1		0			3	single AP	1	0	5	0	0	0	0	0	0	0	0	0	1	biliary	1	0	0	0	0	0	0	0	0	0	0	0	0	999999	166	69	25.04
616	Hu, Székesfehérvár, Fejér Megyei Szent György Kórház	2011	51	2	0	1		1			3	single AP	2	0	23	1	1	0	0	0	0	0	0	0	16	other	0	0	0	0	0	0	0	0	0	0	0	0	1	diétahiba	168	77	27.28
614	Hu, Székesfehérvár, Fejér Megyei Szent György Kórház	2007	38	2	0	0		0			2	RAP	2	0	12	1	1	0	0	0	0	0	0	0	1	biliary	1	0	0	0	0	0	0	0	0	0	0	0	0	999999	158	49	19.63
613	Hu, Székesfehérvár, Fejér Megyei Szent György Kórház	2013	57	1	1	1		0			4	single AP	1	0	10	0	0	0	0	0	0	0	0	0	9	idiopathic	0	0	0	0	0	0	0	0	0	0	0	1	0	999999	182	100	30.19
612	Hu, Székesfehérvár, Fejér Megyei Szent György Kórház	2013	29	2	0	0		0			2	single AP	1	0	9	0	0	0	0	0	0	0	0	0	2	alcoholic	0	1	0	0	0	0	0	0	0	0	0	0	0	999999	168	60	21.26
610	Hu, Szeged, SZTE I. sz. Belgyógyászati Klinika	2013	36	1	0	0		0			3	single AP	1	0	4	0	0	0	0	0	0	0	0	0	1	biliary	1	0	0	0	0	0	0	0	0	0	0	0	0	999999	198	102	26.02
608	Hu, Szeged, SZTE I. sz. Belgyógyászati Klinika	2013	43	1	0	0		0			2	RAP	1	0	10	0	0	0	0	0	0	0	0	0	2, 16	combined	0	1	0	0	0	0	0	0	0	0	0	0	1	diétahiba	180	64	19.75
607	Hu, Székesfehérvár, Fejér Megyei Szent György Kórház	2013	65	2	0	0		0			3	single AP	1	0	6	0	0	0	0	0	0	0	0	0	1	biliary	1	0	0	0	0	0	0	0	0	0	0	0	0	999999	158	63	25.24
606	Hu, Székesfehérvár, Fejér Megyei Szent György Kórház	2013	25	1	0	1		0			2	single AP	1	0	7	0	0	0	0	0	0	0	0	0	9, 16	combined	0	0	0	0	0	0	0	0	0	0	0	1	1	EBV?	196	79	20.56
602	Hu, Székesfehérvár, Fejér Megyei Szent György Kórház	2013	66	1	1	1		0			4	single AP	2	0	29	1	1	0	0	0	0	0	0	0	1	biliary	1	0	0	0	0	0	0	0	0	0	0	0	0	999999	180	110	33.95
601	Hu, Székesfehérvár, Fejér Megyei Szent György Kórház	2013	20	2	0	0	1	0	HL	1 factor	2	RAP	1	0	7	0	0	0	0	0	0	0	0	0	9	idiopathic	0	0	0	0	0	0	0	0	0	0	0	1	0	999999	166	61	22.14
599	Hu, Székesfehérvár, Fejér Megyei Szent György Kórház	2013	75	1	1	1		1			4	single AP	1	0	7	0	0	0	0	0	0	0	0	0	1, 2	combined	1	1	0	0	0	0	0	0	0	0	0	0	0	999999	168	117	41.45
598	Hu, Székesfehérvár, Fejér Megyei Szent György Kórház	2013	57	1	0	0		0			3	single AP	1	0	14	0	0	0	0	0	0	0	0	0	2	alcoholic	0	1	0	0	0	0	0	0	0	0	0	0	0	999999	186	87	25.15
597	Hu, Székesfehérvár, Fejér Megyei Szent György Kórház	2013	24	2	1	0		0			4	single AP	1	0	7	0	0	0	0	0	0	0	0	0	1	biliary	1	0	0	0	0	0	0	0	0	0	0	0	0	999999	168	87	30.82
594	Hu, Szeged, SZTE II-es Kórház	2013	45	1	0	0		0			3	CP	1	0	7	0	0	0	0	0	0	0	0	0	2	alcoholic	0	1	0	0	0	0	0	0	0	0	0	0	0	999999	165	78	28.65
593	Hu, Szeged, SZTE I. sz. Belgyógyászati Klinika	2011	39	1	0	0	1	0	HL	1 factor	3	single AP	1	0	9	0	0	0	0	0	0	0	0	0	1, 16	combined	1	0	0	0	0	0	0	0	0	0	0	0	1	diétahiba	175	90	29.39
590	Hu, Szeged, SZTE I. sz. Belgyógyászati Klinika	2011	40	1	0	0	1	0	HL	1 factor	2	RAP	2	0	20	1	1	0	1	0	0	0	0	0	3	hyperlipidaemia	0	0	1	0	0	0	0	0	0	0	0	0	0	999999	171	60	20.52
589	Hu, Székesfehérvár, Fejér Megyei Szent György Kórház	2013	53	2	1	1	1	1	HT+OB+HL+DM	4 factors	4	single AP	2	0	14	1	1	0	0	0	0	0	0	0	1	biliary	1	0	0	0	0	0	0	0	0	0	0	0	0	999999	168	112	39.68
587	Hu, Szeged, SZTE I. sz. Belgyógyászati Klinika	2011	65	2	1	1		0			4	single AP	1	0	5	0	0	0	0	0	0	0	0	0	1, 16	combined	1	0	0	0	0	0	0	0	0	0	0	0	1	diétahiba	175	93	30.37
586	Hu, Székesfehérvár, Fejér Megyei Szent György Kórház	2013	82	2	0	1		0			3	RAP	1	0	7	0	0	0	0	0	0	0	0	0	16	other	0	0	0	0	0	0	0	0	0	0	0	0	1	mesenterialis ischaemia	162	71	27.05
585	Hu, Székesfehérvár, Fejér Megyei Szent György Kórház	2013	58	2	0	1	1	1	HT+HL+DM	3 factors	2	single AP	1	0	6	0	0	0	0	0	0	0	0	0	8	post ERCP	0	0	0	1	0	0	0	0	0	0	0	0	0	999999	168	63	22.32
584	Hu, Székesfehérvár, Fejér Megyei Szent György Kórház	2013	78	2	0	1		1			3	CP	1	0	9	0	0	0	0	0	0	0	0	0	9	idiopathic	0	0	0	0	0	0	0	0	0	0	0	1	0	999999	167	80	28.69
583	Hu, Székesfehérvár, Fejér Megyei Szent György Kórház	2013	61	2	0	0	1	0	HL	1 factor	2	single AP	2	0	16	1	1	1	0	0	0	0	0	0	2	alcoholic	0	1	0	0	0	0	0	0	0	0	0	0	0	999999	169	63	22.06
581	Hu, Székesfehérvár, Fejér Megyei Szent György Kórház	2013	57	1	0	1		0			3	RAP	1	0	9	0	0	0	0	0	0	0	0	0	1	biliary	1	0	0	0	0	0	0	0	0	0	0	0	0	999999	171	82	28.04
580	Hu, Székesfehérvár, Fejér Megyei Szent György Kórház	2013	57	1	1	1		0			4	single AP	1	0	7	0	0	0	0	0	0	0	0	0	1	biliary	1	0	0	0	0	0	0	0	0	0	0	0	0	999999	167	88	31.55
579	Hu, Szentes, Dr. Bugyi István Kórház, Belgyogyaszat	2012	19	2	0	0		0			1	single AP	1	0	13	0	0	0	0	0	0	0	0	0	9	idiopathic	0	0	0	0	0	0	0	0	0	0	0	1	0	999999	162	48	18.29
577	Hu, Székesfehérvár, Fejér Megyei Szent György Kórház	2013	51	2	0	0		0			2	single AP	2	0	13	1	0	0	0	0	0	0	0	0	2	alcoholic	0	1	0	0	0	0	0	0	0	0	0	0	0	999999	173	63	21.05
576	Hu, Székesfehérvár, Fejér Megyei Szent György Kórház	2012	61	1	0	0	1	0	HL	1 factor	3	single AP	1	0	12	0	0	0	0	0	0	0	0	0	2, 16	combined	0	1	0	0	0	0	0	0	0	0	0	0	1	diétahiba	186	101	29.19
575	Hu, Székesfehérvár, Fejér Megyei Szent György Kórház	2013	44	1	0	1	1	0	HT+HL	2 factor	2	RAP	2	0	15	1	0	1	0	0	0	0	0	0	2	alcoholic	0	1	0	0	0	0	0	0	0	0	0	0	0	999999	189	79	22.12
574	Hu, Szeged, SZTE I. sz. Belgyógyászati Klinika	2013	93	2	0	1		0			2	single AP	1	0	8	0	0	0	0	0	0	0	0	0	16	other	0	0	0	0	0	0	0	0	0	0	0	0	1	diétahiba	165	53	19.47
573	Hu, Székesfehérvár, Fejér Megyei Szent György Kórház	2012	66	1	0	1		0			2	single AP	2	0	16	1	1	1	0	0	1	1	0	0	9	idiopathic	0	0	0	0	0	0	0	0	0	0	0	1	0	999999	166	61	22.14
572	Hu, Székesfehérvár, Fejér Megyei Szent György Kórház	2012	83	1	0	1		0			3	single AP	1	0	8	0	0	0	0	0	0	0	0	0	16	other	0	0	0	0	0	0	0	0	0	0	0	0	1	diétahiba	169	72	25.21
571	Hu, Szeged, SZTE I. sz. Belgyógyászati Klinika	2010	37	2	0	1		0			3	single AP	1	0	10	0	0	0	0	0	0	0	0	0	1	biliary	1	0	0	0	0	0	0	0	0	0	0	0	0	999999	160	66	25.78
570	Hu, Székesfehérvár, Fejér Megyei Szent György Kórház	2012	45	1	0	0		0			2	single AP	1	0	9	0	0	0	0	0	0	0	0	0	16	other	0	0	0	0	0	0	0	0	0	0	0	0	1	diétahiba	174	73	24.11
569	Hu, Szeged, SZTE I. sz. Belgyógyászati Klinika	2012	82	2	0	1		1			3	single AP	1	0	10	0	0	0	0	0	0	0	0	0	8	post ERCP	0	0	0	1	0	0	0	0	0	0	0	0	999999	999999	165	74	27.18
568	Hu, Székesfehérvár, Fejér Megyei Szent György Kórház	2012	30	2	0	0		0			2	single AP	1	0	9	0	0	0	0	0	0	0	0	0	1	biliary	1	0	0	0	0	0	0	0	0	0	0	0	0	999999	168	70	24.8
562	Hu, Szeged, SZTE I. sz. Belgyógyászati Klinika	2012	23	2	0	0		0			2	single AP	1	0	24	0	0	0	0	0	0	0	0	0	9	idiopathic	0	0	0	0	0	0	0	0	0	0	0	1	0	999999	178	64	20.2
558	Hu, Szeged, SZTE Sebészeti Klinika	2011	69	1	1	0		1			4		3	1	2	1	1	0	0	0	1	0	0	0	1	biliary	1	0	0	0	0	0	0	0	0	0	0	0	0	999999	170	90	31.14
557	Hu, Szeged, SZTE Sebészeti Klinika	2011	56	1	1	0		0			4		3	1	4	1	0	1	0	0	1	1	0	0	2, 9	combined	0	1	0	0	0	0	0	0	0	0	0	1	0	999999	179	100	31.21
556	Hu, Szeged, SZTE I. sz. Belgyógyászati Klinika	2012	43	1	1	0		0			4	single AP	3	0	43	1	1	0	1	1	1	0	0	1	3	hyperlipidaemia	0	0	1	0	0	0	0	0	0	0	0	0	0	999999	170	100	34.6
555	Hu, Szeged, SZTE I. sz. Belgyógyászati Klinika	2012	59	1	1	1		0			4		3	0	62	1	1	1	0	1	1	1	0	1	1, 16	combined	1	0	0	0	0	0	0	0	0	0	0	0	1	diéta hiba	164	83	30.86
546	Hu, Szeged, SZTE I. sz. Belgyógyászati Klinika	2012	73	2	0	1	1	1	HT+HL+DM	3 factors	2	RAP	1	0	8	0	0	0	0	0	0	0	0	0	9	idiopathic	0	0	0	0	0	0	0	0	0	0	0	1	0	999999	167	65	23.31
545	Hu, Szeged, SZTE II. sz. Belgyógyászati Klinika	2012	44	1	1	0		0			4	single AP	1	0	10	0	0	0	0	0	0	0	0	0	1, 16	combined	1	0	0	0	0	0	0	0	0	0	0	0	1	diétahiba	160	106	41.41
543	Hu, Szeged, SZTE I. sz. Belgyógyászati Klinika	2012	53	1	0	0		0			3	single AP	2	0	8	1	0	0	1	0	0	0	0	0	9	idiopathic	0	0	0	0	0	0	0	0	0	0	0	1	0	999999	176	79	25.5
542	Hu, Szeged, SZTE I. sz. Belgyógyászati Klinika	2014	44	1	0	0		0			2	RAP	1	0	5	0	0	0	0	0	0	0	0	0	9	idiopathic	0	0	0	0	0	0	0	0	0	0	0	1	0	999999	180	75	23.15
541	Hu, Szeged, SZTE II-es Kórház	2012	42	1	0	0	1	0	HL	1 factor	3	single AP	2	0	13	1	1	0	0	0	0	0	0	0	9	idiopathic	0	0	0	0	0	0	0	0	0	0	0	1	0	999999	170	75	25.95
540	Hu, Szeged, SZTE I. sz. Belgyógyászati Klinika	2012	54	1	1	0	0	0	OB	1 factor	4	single AP	2	0	8	1	0	0	0	1	0	0	0	0	2	alcoholic	0	1	0	0	0	0	0	0	0	0	0	0	0	999999	170	102	35.29
539	Hu, Szeged, SZTE I. sz. Belgyógyászati Klinika	2012	28	2	0	0		0			2	single AP	1	0	5	0	0	0	0	0	0	0	0	0	1	biliary	1	0	0	0	0	0	0	0	0	0	0	0	0	999999	160	60	23.44
538	Hu, Szeged, SZTE I. sz. Belgyógyászati Klinika	2014	83	2	0	1		0			2	CP	1	0	11	0	0	0	0	0	0	0	0	0	9	idiopathic	0	0	0	0	0	0	0	0	0	0	0	1	0	999999	150	51	22.67
537	Hu, Szeged, SZTE I. sz. Belgyógyászati Klinika	2012	81	2	0	1		0			2	RAP	1	0	9	0	0	0	0	0	0	0	0	0	9	idiopathic	0	0	0	0	0	0	0	0	0	0	0	1	0	999999	150	52	23.11
536	Hu, Szeged, SZTE I. sz. Belgyógyászati Klinika	2012	45	1	0	1	1	0	HT+HL	2 factor	3	single AP	1	0	2	0	0	0	0	0	0	0	0	0	2, 3	alcohol+hyperlipidaemia	0	1	1	0	0	0	0	0	0	0	0	0	0	999999	167	76	27.25
533	Hu, Szeged, SZTE I. sz. Belgyógyászati Klinika	2012	56	1	0	1		0			3	single AP	1	0	3	0	0	0	0	0	0	0	0	0	1	biliary	1	0	0	0	0	0	0	0	0	0	0	0	0	999999	175	80	26.12
531	Hu, Szeged, SZTE I. sz. Belgyógyászati Klinika	2012	39	1	0	0	1	1	HL+DM	2 factor	3	single AP	2	0	14	1	1	0	0	0	0	0	0	0	3	hyperlipidaemia	0	0	1	0	0	0	0	0	0	0	0	0	0	999999	183	92	27.47
529	Hu, Szeged, SZTE I. sz. Belgyógyászati Klinika	2012	37	1	1	1		0			4	single AP	2	0	8	1	0	0	1	0	0	0	0	0	2, 16	combined	0	1	0	0	0	0	0	0	0	0	0	0	1	diétahiba	175	110	35.92
528	Hu, Szeged, SZTE II. sz. Belgyógyászati Klinika	2012	34	2	0	0		0			3	single AP	1	0	9	0	0	0	0	0	0	0	0	0	9	idiopathic	0	0	0	0	0	0	0	0	0	0	0	1	0	999999	190	105	29.09
527	Hu, Szeged, SZTE II. sz. Belgyógyászati Klinika	2012	83	2	0	1		0			2	single AP	1	0	14	0	0	0	0	0	0	0	0	0	1	biliary	1	0	0	0	0	0	0	0	0	0	0	0	0	999999	168	70	24.8
526	Hu, Szeged, SZTE I. sz. Belgyógyászati Klinika	2011	43	1	0	0		0			2	CP	3	1	2	1	0	0	0	0	1	1	0	0	2	alcoholic	0	1	0	0	0	0	0	0	0	0	0	0	0	999999	180	60	18.52
525	Hu, Szeged, SZTE I. sz. Belgyógyászati Klinika	2010	70	1	0	1	1	0	HT+HL	2 factor	2	CP	2	0	6	1	1	0	0	0	0	0	0	0	2	alcoholic	0	1	0	0	0	0	0	0	0	0	0	0	0	999999	170	67	23.18
518	Hu, Szeged, SZTE I. sz. Belgyógyászati Klinika	2012	75	1	1	1		0			4	single AP	1	0	5	0	0	0	0	0	0	0	0	0	1	biliary	1	0	0	0	0	0	0	0	0	0	0	0	0	999999	168	103	36.49
516	Hu, Szeged, SZTE I. sz. Belgyógyászati Klinika	2012	49	1	0	1		0			2	single AP	1	0	11	0	0	0	0	0	0	0	0	0	16	other	0	0	0	0	0	0	0	0	0	0	0	0	1	diétahiba	167	67	24.02
513	Hu, Szeged, SZTE I. sz. Belgyógyászati Klinika	2012	39	1	0	0		0			2	single AP	1	0	11	0	0	0	0	0	0	0	0	0	1, 16	combined	1	0	0	0	0	0	0	0	0	0	0	0	1	diétahiba	172	68	22.99
506	Hu, Szeged, SZTE I. sz. Belgyógyászati Klinika	2012	54	1	1	1		1			4	single AP	1	0	14	0	0	0	0	0	0	0	0	0	1	biliary	1	0	0	0	0	0	0	0	0	0	0	0	0	999999	170	133	46.02
504	Hu, Szeged, SZTE I. sz. Belgyógyászati Klinika	2012	70	1	0	1		0			2	single AP	2	0	8	1	1	1	1	0	0	0	0	0	1	biliary	1	0	0	0	0	0	0	0	0	0	0	0	0	999999	184	70	20.68
494	Hu, Szeged, SZTE I. sz. Belgyógyászati Klinika	2011	86	2	0	1	0	0	HT	1 factor	3	single AP	1	0	5	0	0	0	0	0	0	0	0	0	1	biliary	1	0	0	0	0	0	0	0	0	0	0	0	0	999999	151	61	26.75
493	Hu, Szeged, SZTE I. sz. Belgyógyászati Klinika	2011	61	2	0	1	1	0	HT+HL	2 factor	3	single AP	1	0	5	0	0	0	0	0	0	0	0	0	1, 16	combined	1	0	0	0	0	0	0	0	0	0	0	0	1	diéta hiba	170	85	29.41
487	Hu, Szeged, SZTE II. sz. Belgyógyászati Klinika	2011	50	2	1	1	1	1	HT+OB+HL+DM	4 factors	4	single AP	1	0	12	0	0	0	0	0	0	0	0	0	16	other	0	0	0	0	0	0	0	0	0	0	0	0	1	diétahiba	168	102	36.14
486	Hu, Szeged, SZTE II. sz. Belgyógyászati Klinika	2011	62	1	0	1	0	0	HT	1 factor	3	single AP	1	0	15	0	0	0	0	0	0	0	0	0	2	alcoholic	0	1	0	0	0	0	0	0	0	0	0	0	0	999999	173	75	25.06
481	Hu, Szeged, SZTE II. sz. Belgyógyászati Klinika	2010	70	1	0	0		1			3	single AP	2	0	5	1	1	0	0	0	0	0	0	0	1, 16	combined	1	0	0	0	0	0	0	0	0	0	0	0	1	diétahiba	168	74	26.22
480	Hu, Szeged, SZTE I. sz. Belgyógyászati Klinika	2012	50	1	0	0		0			2	single AP	1	0	15	0	0	0	0	0	0	0	0	0	1, 16	combined	1	0	0	0	0	0	0	0	0	0	0	0	1	Vater papilla adenoma	168	65	23.03
477	Hu, Szeged, SZTE II. sz. Belgyógyászati Klinika	2012	72	1	0	1		0			3		3	1	60	1	1	1	1	0	1	1	0	0	2, 16	combined	0	1	0	0	0	0	0	0	0	0	0	0	1	diéta hiba	162	76	28.96
474	Hu, Szeged, SZTE II. sz. Belgyógyászati Klinika	2011	47	1	0	1		1			2	single AP	1	0	13	0	0	0	0	0	0	0	0	0	9	idiopathic	0	0	0	0	0	0	0	0	0	0	0	1	0	999999	159	57	22.55
471	Hu, Szeged, SZTE I. sz. Belgyógyászati Klinika	2011	52	2	1	1	1	0	HT+OB+HL	3 factors	4	single AP	2	0	14	1	1	1	0	0	0	0	0	0	1	biliary	1	0	0	0	0	0	0	0	0	0	0	0	0	999999	170	87	30.1
469	Hu, Szeged, SZTE I. sz. Belgyógyászati Klinika	2011	22	2	1	0		0			4	single AP	1	0	6	0	0	0	0	0	0	0	0	0	1	biliary	1	0	0	0	0	0	0	0	0	0	0	0	0	999999	160	105	41.02
462	Hu, Szeged, SZTE I. sz. Belgyógyászati Klinika	2013	53	2	0	1		0			2		1	0	14	0	0	0	0	0	0	0	0	0	1	biliary	1	0	0	0	0	0	0	0	0	0	0	0	0	999999	150	55	24.44
449	Hu, Szeged, SZTE II. sz. Belgyógyászati Klinika	2013	73	1	0	1	1	0	HT+HL	2 factor	3	RAP	1	0	11	0	0	0	0	0	0	0	0	0	9	idiopathic	0	0	0	0	0	0	0	0	0	0	0	1	0	999999	175	90	29.39
446	Hu, Szeged, SZTE I. sz. Belgyógyászati Klinika	2011	36	1	0	0	1	0	HL	1 factor	2	RAP	2	0	9	1	0	1	0	0	0	0	0	0	2, 16	combined	0	1	0	0	0	0	0	0	0	0	0	0	1	diétahiba	175	60	19.59
428	Hu, Szeged, SZTE I. sz. Belgyógyászati Klinika	2011	69	2	0	1		1			2	single AP	1	0	7	0	0	0	0	0	0	0	0	0	1	biliary	1	0	0	0	0	0	0	0	0	0	0	0	0	999999	165	63	23.14
426	Hu, Szeged, SZTE I. sz. Belgyógyászati Klinika	2011	64	1	1	1	1	1	HT+OB+HL+DM	4 factors	4	single AP	2	0	46	1	1	1	0	0	0	0	0	0	9	idiopathic	0	0	0	0	0	0	0	0	0	0	0	1	0	999999	174	108	35.67
425	Hu, Szeged, SZTE II-es Kórház	2011	62	2	0	1	1	1	HT+HL+DM	3 factors	3	single AP	1	0	7	0	0	0	0	0	0	0	0	0	1	biliary	1	0	0	0	0	0	0	0	0	0	0	0	0	999999	161	76	29.32
422	Hu, Szeged, SZTE I. sz. Belgyógyászati Klinika	2011	39	2	1	1		1			4	single AP	2	0	15	1	1	0	0	0	0	0	0	0	9	idiopathic	0	0	0	0	0	0	0	0	0	0	0	1	0	999999	164	87	32.35
421	Hu, Szeged, SZTE I. sz. Belgyógyászati Klinika	2011	58	2	0	1		0			2	single AP	2	0	13	1	1	0	0	0	0	0	0	0	9	idiopathic	0	0	0	0	0	0	0	0	0	0	0	1	0	999999	167	67	24.02
410	Hu, Szeged, SZTE I. sz. Belgyógyászati Klinika	2010	38	1	1	0	1	0	OB+HL	2 factor	4	RAP	2	0	13	1	0	0	1	0	999999	999999	999999	999999	2, 3, 16	alcohol+hyperlipidaemia	0	1	1	0	0	0	0	0	0	0	0	0	1	diétahiba	186	115	33.24
407	Hu, Szeged, SZTE I. sz. Belgyógyászati Klinika	2010	48	1	0	0	1	0	HL	1 factor	3	single AP	2	0	15	1	0	0	1	0	0	0	0	0	2, 3, 16	alcohol+hyperlipidaemia	0	1	1	0	0	0	0	0	0	0	0	0	1	diétahiba	180	83	25.62
406	Hu, Szeged, SZTE I. sz. Belgyógyászati Klinika	2010	64	2	0	1		0			3	single AP	1	0	6	0	0	0	0	0	0	0	0	0	16	other	0	0	0	0	0	0	0	0	0	0	0	0	1	gastroscopia	163	70	26.35
405	Hu, Szeged, SZTE I. sz. Belgyógyászati Klinika	2010	55	2	1	1		0			4	RAP	2	0	15	1	1	0	0	0	0	0	0	0	1	biliary	1	0	0	0	0	0	0	0	0	0	0	0	0	999999	150	97	43.11
397	Hu, Szeged, SZTE I. sz. Belgyógyászati Klinika	2011	45	1	1	1	1	0	HT+OB+HL	3 factors	4	RAP	3	0	63	1	1	1	1	1	1	0	1	1	2, 3	alcohol+hyperlipidaemia	0	1	1	0	0	0	0	0	0	0	0	0	0		175	130	42.45
390	Hu, Szeged, SZTE I. sz. Belgyógyászati Klinika	2010	36	2	0	0		0			2	single AP	1	0	5	0	0	0	0	0	0	0	0	0	1	biliary	1	0	0	0	0	0	0	0	0	0	0	0	0	999999	164	53	19.71
382	Hu, Szeged, SZTE SBO	2010	76	2	0	1	0	0	HT	1 factor	2	single AP	2	0	17	1	1	1	1	0	1	0	0	1	1	biliary	1	0	0	0	0	0	0	0	0	0	0	0	0	999999	160	58	22.66
367	Hu, Székesfehérvár, Fejér Megyei Szent György Kórház	2015	36	1	0	0	0	0	No MS factors	No factors	3	single AP	1	0	8	0	0	0	0	0	0	0	0	0	1	biliary	1	0	0	0	0	0	0	0	0	0	0	0	0	999999	178	95	29.98
364	Hu, Pécs, PTE I.sz. Belgyógyászati Klinika	2016	50	1	0	1	0	0	HT	1 factor	3	RAP	1	0	4	0	0	0	0	0	0	0	0	0	1	biliary	1	0	0	0	0	0	0	0	0	0	0	0	0	999999	165	80	29.38
363	Hu, Pécs, PTE I.sz. Belgyógyászati Klinika	2016	33	2	0	0	0	0	No MS factors	No factors	2	single AP	1	0	7	0	0	0	0	0	0	0	0	0	1	biliary	1	0	0	0	0	0	0	0	0	0	0	0	0	999999	175	72	23.51
362	Hu, Pécs, PTE I.sz. Belgyógyászati Klinika	2016	35	2	0	0	0	0	No MS factors	No factors	2	single AP	1	0	4	0	0	0	0	0	0	0	0	0	2	alcoholic	0	1	0	0	0	0	0	0	0	0	0	0	0	999999	168	70	24.8
361	Hu, Pécs, PTE I.sz. Belgyógyászati Klinika	2016	68	1	0	0	0	0	No MS factors	No factors	2	single AP	1	0	11	0	0	0	0	0	0	0	0	0	1	biliary	1	0	0	0	0	0	0	0	0	0	0	0	0	999999	180	63	19.44
358	Hu, Békéscsaba, Réthy Pál Kórház-Rendelőintézet	2015	71	2	0	1	1	0	HT+HL	2 factor	2	RAP	2	0	22	1	1	1	0	0	0	0	0	0	9	idiopathic	0	0	0	0	0	0	0	0	0	0	0	1	0	999999	158	57	22.83
357	Hu, Békéscsaba, Réthy Pál Kórház-Rendelőintézet	2015	73	2	0	1	0	0	HT	1 factor	3	single AP	2	0	13	1	1	0	0	0	0	0	0	0	1	biliary	1	0	0	0	0	0	0	0	0	0	0	0	0	999999	167	79	28.33
356	Hu, Szeged, SZTE I. sz. Belgyógyászati Klinika	2016	62	1	0	1	0	0	HT	1 factor	3	single AP	1	0	21	0	0	0	0	0	0	0	0	0	2	alcoholic	0	1	0	0	0	0	0	0	0	0	0	0	0	999999	170	80	27.68
351	Hu, Békéscsaba, Réthy Pál Kórház-Rendelőintézet	2015	65	1	1	1	0	0	HT+OB	2 factor	4	single AP	1	0	19	0	0	0	0	0	0	0	0	0	1	biliary	1	0	0	0	0	0	0	0	0	0	0	0	0	999999	165	89	32.69
350	Hu, Békéscsaba, Réthy Pál Kórház-Rendelőintézet	2015	40	1	1	0	0	0	OB	1 factor	4	single AP	1	0	9	0	0	0	0	0	0	0	0	0	1	biliary	1	0	0	0	0	0	0	0	0	0	0	0	0	999999	178	98	30.93
345	Hu, Budapest, Bajcsy-Zsilinszky Kórház	2016	43	1	1	0	1	0	OB+HL	2 factor	4	single AP	2	0	11	1	0	1	0	0	0	0	0	0	3	hyperlipidaemia	0	0	1	0	0	0	0	0	0	0	0	0	0	999999	186	125	36.13
344	Hu, Budapest, Bajcsy-Zsilinszky Kórház	2016	68	1	0	0	0	0	No MS factors	No factors	2	single AP	1	0	5	0	0	0	0	0	0	0	0	0	1	biliary	1	0	0	0	0	0	0	0	0	0	0	0	0	999999	170	70	24.22
339	Hu, Pécs, PTE I.sz. Belgyógyászati Klinika	2016	59	1	0	1	1	1	HT+HL+DM	3 factors	3	RAP	2	0	14	1	1	1	0	0	0	0	0	0	2	alcoholic	0	1	0	0	0	0	0	0	0	0	0	0	0	999999	163	77	28.98
336	Hu, Székesfehérvár, Fejér Megyei Szent György Kórház	2016	82	1	0	1	0	0	HT	1 factor	3	single AP	3	0	19	0	0	0	0	0	1	1	0	0	1	biliary	1	0	0	0	0	0	0	0	0	0	0	0	0	999999	165	75	27.55
332	Hu, Pécs, PTE I.sz. Belgyógyászati Klinika	2016	58	1	0	1	0	0	HT	1 factor	3	RAP	1	0	11	0	0	0	0	0	0	0	0	0	16	other	0	0	0	0	0	0	0	0	0	0	0	0	1	chr. pancreatitis fellángolása	177	79	25.22
329	Hu, Budapest, Bajcsy-Zsilinszky Kórház	2016	46	2	0	1	0	0	HT	1 factor	2	single AP	1	0	10	0	0	0	0	0	0	0	0	0	2	alcoholic	0	1	0	0	0	0	0	0	0	0	0	0	0	999999	166	60	21.77
325	Hu, Békéscsaba, Réthy Pál Kórház-Rendelőintézet	2015	82	1	0	1	1	1	HT+HL+DM	3 factors	3	single AP	1	0	21	0	0	0	0	0	0	0	0	0	1	biliary	1	0	0	0	0	0	0	0	0	0	0	0	0	999999	175	88	28.73
324	Hu, Pécs, PTE I.sz. Belgyógyászati Klinika	2016	64	2	1	1	0	0	HT+OB	2 factor	4	RAP	1	0	6	0	0	0	0	0	0	0	0	0	1	biliary	1	0	0	0	0	0	0	0	0	0	0	0	0	999999	165	84	30.85
322	Hu, Székesfehérvár, Fejér Megyei Szent György Kórház	2016	67	2	1	1	0	0	HT+OB	2 factor	4	single AP	1	0	11	0	0	0	0	0	0	0	0	0	1	biliary	1	0	0	0	0	0	0	0	0	0	0	999999	0	999999	162	93	35.44
320	Hu, Békéscsaba, Réthy Pál Kórház-Rendelőintézet	2015	54	1	0	1	0	1	HT+DM	2 factor	2	single AP	1	0	15	0	0	0	0	0	0	0	0	0	1	biliary	1	0	0	0	0	0	0	0	0	0	0	0	0	999999	175	65	21.22
318	Hu, Pécs, PTE I.sz. Belgyógyászati Klinika	2015	21	1	0	0	1	0	HL	1 factor	2	RAP	2	0	12	1	1	0	0	0	0	0	0	0	9	idiopathic	0	0	0	0	0	0	0	0	0	0	0	1	0	999999	183	70	20.9
309	Hu, Pécs, PTE I.sz. Belgyógyászati Klinika	2015	75	2	0	1	0	0	HT	1 factor	2	single AP	2	0	12	1	1	0	0	0	0	0	0	0	1, 16	combined	1	0	0	0	0	0	0	0	0	0	0	0	1	diétahiba	159	61	24.13
308	Hu, Pécs, PTE I.sz. Belgyógyászati Klinika	2016	36	2	1	0	0	0	OB	1 factor	4	single AP	1	0	6	0	0	0	0	0	0	0	0	0	1	biliary	1	0	0	0	0	0	0	0	0	0	0	0	0	999999	168	98	34.72
307	Hu, Budapest, Bajcsy-Zsilinszky Kórház	2016	48	1	1	1	0	1	HT+OB+DM	3 factors	4	single AP	1	0	6	0	0	0	0	0	0	0	0	0	1	biliary	1	0	0	0	0	0	0	0	0	0	0	0	0	999999	175	123	40.16
306	Hu, Budapest, Bajcsy-Zsilinszky Kórház	2016	47	1	1	1	1	1	HT+OB+HL+DM	4 factors	4	single AP	2	0	6	1	0	1	0	0	0	0	0	0	3	hyperlipidaemia	0	0	1	0	0	0	0	0	0	0	0	0	0	999999	180	120	37.04
305	Hu, Szeged, SZTE SBO	2015	47	1	0	1	1	1	HT+HL+DM	3 factors	3	RAP	1	0	7	0	0	0	0	0	0	0	0	0	2	alcoholic	0	1	0	0	0	0	0	0	0	0	0	0	0	999999	177	81	25.85
303	Hu, Pécs, PTE I.sz. Belgyógyászati Klinika	2015	43	1	0	0	1	0	HL	1 factor	3	single AP	2	0	9	1	1	0	1	0	0	0	0	0	9	idiopathic	0	0	0	0	0	0	0	0	0	0	0	1	0	999999	179	95	29.65
301	Hu, Szeged, SZTE I. sz. Belgyógyászati Klinika	2015	30	2	0	0	0	0	No MS factors	No factors	2	single AP	1	0	9	0	0	0	0	0	0	0	0	0	2	alcoholic	0	1	0	0	0	0	0	0	0	0	0	0	0	999999	176	68	21.95
299	Hu, Budapest, Bajcsy-Zsilinszky Kórház	2016	85	1	0	1	0	1	HT+DM	2 factor	3	single AP	2	1	7	1	1	0	0	0	0	0	0	0	1	biliary	1	0	0	0	0	0	0	0	0	0	0	0	0	999999	170	74	25.61
298	Hu, Pécs, PTE I.sz. Belgyógyászati Klinika	2015	71	2	0	1	0	1	HT+DM	2 factor	3	single AP	1	0	7	0	0	0	0	0	0	0	0	0	1	biliary	1	0	0	0	0	0	0	0	0	0	0	0	0	999999	170	83	28.72
297	Hu, Pécs, PTE I.sz. Belgyógyászati Klinika	2015	60	1	0	1	0	0	HT	1 factor	3	CP	1	0	8	0	0	0	0	0	0	0	0	0	9	idiopathic	0	0	0	0	0	0	0	0	0	0	0	1	0	999999	181	82	25.03
296	Hu, Budapest, Bajcsy-Zsilinszky Kórház	2015	44	1	1	1	1	1	HT+OB+HL+DM	4 factors	4	single AP	1	0	9	0	0	0	0	0	0	0	0	0	3	hyperlipidaemia	0	0	1	0	0	0	0	0	0	0	0	0	0	999999	178	110	34.72
294	Hu, Budapest, Bajcsy-Zsilinszky Kórház	2015	57	1	1	1	0	0	HT+OB	2 factor	4	single AP	1	0	8	0	0	0	0	0	0	0	0	0	2	alcoholic	0	1	0	0	0	0	0	0	0	0	0	0	0	999999	186	104	30.06
290	Hu, Budapest, Bajcsy-Zsilinszky Kórház	2015	45	2	0	0	0	0	No MS factors	No factors	1	RAP	2	0	28	1	0	1	0	0	0	0	0	0	2	alcoholic	0	1	0	0	0	0	0	0	0	0	0	0	0	999999	151	36	15.79
289	Hu, Szeged, SZTE I. sz. Belgyógyászati Klinika	2015	62	1	1	1	0	0	HT+OB	2 factor	4	single AP	1	0	9	0	0	0	0	0	0	0	0	0	9	idiopathic	0	0	0	0	0	0	0	0	0	0	0	1	0	999999	172	92	31.1
287	Hu, Szeged, SZTE I. sz. Belgyógyászati Klinika	2015	44	2	0	0	0	0	No MS factors	No factors	2	RAP	1	0	4	0	0	0	0	0	0	0	0	0	16	other	0	0	0	0	0	0	0	0	0	0	0	0	1	diétahiba	164	55	20.45
286	Hu, Szeged, SZTE SBO	2015	57	2	0	1	0	0	HT	1 factor	3	single AP	1	0	7	0	0	0	0	0	0	0	0	0	3	hyperlipidaemia	0	0	1	0	0	0	0	0	0	0	0	0	0	999999	158	68	27.24
269	Hu, Pécs, PTE I.sz. Belgyógyászati Klinika	2015	61	2	0	1	1	0	HT+HL	2 factor	2	single AP	1	0	6	0	0	0	0	0	0	0	0	0	9	idiopathic	0	0	0	0	0	0	0	0	0	0	0	1	0	999999	185	85	24.84
268	Hu, Budapest, Bajcsy-Zsilinszky Kórház	2015	25	2	1	0	0	0	OB	1 factor	4	single AP	1	0	12	0	0	0	0	0	0	0	0	0	1	biliary	1	0	0	0	0	0	0	0	0	0	0	0	0	999999	165	90	33.06
266	Hu, Budapest, Bajcsy-Zsilinszky Kórház	2015	53	1	0	0	1	0	HL	1 factor	2	single AP	1	0	6	0	0	0	0	0	0	0	0	0	2	alcoholic	0	1	0	0	0	0	0	0	0	0	0	0	0	999999	168	70	24.8
263	Hu, Budapest, Bajcsy-Zsilinszky Kórház	2015	84	1	1	1	0	0	HT+OB	2 factor	4	single AP	3	1	8	1	1	0	0	1	1	0	0	1	9	idiopathic	0	0	0	0	0	0	0	0	0	0	0	1	0		165	89	32.69
261	Hu, Pécs, PTE I.sz. Belgyógyászati Klinika	2015	53	1	1	1	0	0	HT+OB	2 factor	4	single AP	1	0	7	0	0	0	0	0	0	0	0	0	1	biliary	1	0	0	0	0	0	0	0	0	0	0	0	0	999999	185	135	39.44
258	Hu, Budapest, Bajcsy-Zsilinszky Kórház	2015	67	1	0	1	0	0	HT	1 factor	2	single AP	3	0	13	1	0	1	0	0	0	0	0	0	16	other	0	0	0	0	0	0	0	0	0	0	0	0	1	diétahiba	176	70	22.6
256	Hu, Pécs, PTE I.sz. Belgyógyászati Klinika	2015	36	1	0	1	1	0	HT+HL	2 factor	2	single AP	1	0	9	0	0	0	0	0	0	0	0	0	9	idiopathic	0	0	0	0	0	0	0	0	0	0	0	1	0	999999	198	76	19.39
255	Hu, Budapest, Bajcsy-Zsilinszky Kórház	2015	65	1	0	1	0	1	HT+DM	2 factor	3	single AP	1	0	8	0	0	0	0	0	0	0	0	0	2, 16	combined	0	1	0	0	0	0	0	0	0	0	0	0	1	diétahiba	176	84	27.12
246	Hu, Budapest, Bajcsy-Zsilinszky Kórház	2015	67	2	0	1	0	0	HT	1 factor	3	RAP	2	0	82	1	1	0	1	0	0	0	0	0	12, 16	combined	0	0	0	0	1	0	0	0	0	0	0	0	1	zsiros, nehéz ételeket fogyasztott	155	70	29.14
245	Hu, Budapest, Bajcsy-Zsilinszky Kórház	2015	78	1	0	1	0	0	HT	1 factor	3	RAP	2	0	19	1	1	0	0	0	0	0	0	0	2	alcoholic	0	1	0	0	0	0	0	0	0	0	0	0	0	999999	170	76	26.3
243	Hu, Pécs, PTE I.sz. Belgyógyászati Klinika	2015	42	1	0	0	0	0	No MS factors	No factors	3	RAP	2	0	11	1	1	1	0	0	0	0	0	0	9	idiopathic	0	0	0	0	0	0	0	0	0	0	0	1	0	999999	175	84	27.43
242	Hu, Pécs, PTE I.sz. Belgyógyászati Klinika	2015	42	1	0	0	0	0	No MS factors	No factors	3	single AP	1	0	14	0	0	0	0	0	0	0	0	0	16	other	0	0	0	0	0	0	0	0	0	0	0	0	1	diétahiba	175	90	29.39
240	Hu, Székesfehérvár, Fejér Megyei Szent György Kórház	2015	81	2	0	1	0	0	HT	1 factor	2	single AP	2	0	16	0	0	0	0	1	0	0	0	0	1	biliary	1	0	0	0	0	0	0	0	0	0	0	0	0	999999	170	68	23.53
239	Hu, Szombathely, Markusovszky Egyetemi Oktatókórház	2015	41	1	1	1	0	0	HT+OB	2 factor	4	single AP	2	0	11	1	1	0	0	0	0	0	0	0	2	alcoholic	0	1	0	0	0	0	0	0	0	0	0	999999	0	999999	183	102	30.46
238	Hu, Szeged, SZTE SBO	2015	56	2	1	0	0	0	OB	1 factor	4	single AP	2	0	13	1	1	0	1	0	0	0	0	0	9	idiopathic	0	0	0	0	0	0	0	0	0	0	0	1	0	999999	155	75	31.22
236	Hu, Debrecen, DEKK Belgyógyászati Intézet B ép. Gasztroenterológia	2015	29	1	1	0	1	0	OB+HL	2 factor	4	single AP	1	0	7	0	0	0	0	0	0	0	0	0	2	alcoholic	0	1	0	0	0	0	0	0	0	0	0	0	0	999999	174	108	35.67
234	Hu, Pécs, PTE I.sz. Belgyógyászati Klinika	2015	70	1	0	1	0	0	HT	1 factor	3	single AP	1	0	8	0	0	0	0	0	0	0	0	0	1	biliary	1	0	0	0	0	0	0	0	0	0	0	0	0	999999	164	77	28.63
230	Hu, Budapest, Bajcsy-Zsilinszky Kórház	2015	61	1	1	1	0	0	HT+OB	2 factor	4	single AP	1	0	13	0	0	0	0	0	0	0	0	0	1	biliary	1	0	0	0	0	0	0	0	0	0	0	0	0	999999	178	102	32.19
229	Hu, Budapest, Bajcsy-Zsilinszky Kórház	2015	47	1	1	1	0	0	HT+OB	2 factor	4	RAP	1	0	5	0	0	0	0	0	0	0	0	0	2	alcoholic	0	1	0	0	0	0	0	0	0	0	0	0	0	999999	186	110	31.8
205	Hu, Békéscsaba, Réthy Pál Kórház-Rendelőintézet	2015	41	1	0	0	0	0	No MS factors	No factors	3	RAP	2	0	14	1	0	1	0	0	0	0	0	0	2	alcoholic	0	1	0	0	0	0	0	0	0	0	0	0	0	999999	178	80	25.25
203	Hu, Békéscsaba, Réthy Pál Kórház-Rendelőintézet	2015	70	1	1	0	1	1	OB+HL+DM	3 factors	4	RAP	2	0	35	1	1	0	0	0	0	0	0	0	2	alcoholic	0	1	0	0	0	0	0	0	0	0	0	0	0	999999	182	106	32
202	Hu, Békéscsaba, Réthy Pál Kórház-Rendelőintézet	2015	75	1	0	1	0	1	HT+DM	2 factor	2	single AP	1	0	10	0	0	0	0	0	0	0	0	0	9	idiopathic	0	0	0	0	0	0	0	0	0	0	0	1	0	999999	178	70	22.09
201	Hu, Békéscsaba, Réthy Pál Kórház-Rendelőintézet	2015	36	1	0	1	0	0	HT	1 factor	3	RAP	2	0	30	1	1	1	1	0	1	0	0	0	1	biliary	1	0	0	0	0	0	0	0	0	0	0	0	0	999999	180	95	29.32
198	Hu, Pécs, PTE I.sz. Belgyógyászati Klinika	2015	40	1	0	1	1	0	HT+HL	2 factor	2	RAP	1	0	4	0	0	0	0	0	0	0	0	0	9	idiopathic	0	0	0	0	0	0	0	0	0	0	0	1	0	999999	164	67	24.91
197	Hu, Pécs, PTE I.sz. Belgyógyászati Klinika	2015	38	1	0	1	0	0	HT	1 factor	3	RAP	1	0	5	0	0	0	0	0	0	0	0	0	8	post ERCP	0	0	0	1	0	0	0	0	0	0	0	0	0	999999	170	79	27.34
196	Hu, Pécs, PTE I.sz. Belgyógyászati Klinika	2015	38	1	1	1	0	0	HT+OB	2 factor	4	single AP	1	0	8	0	0	0	0	0	0	0	0	0	1	biliary	1	0	0	0	0	0	0	0	0	0	0	0	0	999999	170	87	30.1
195	Hu, Pécs, PTE I.sz. Belgyógyászati Klinika	2015	55	1	0	1	1	0	HT+HL	2 factor	3	single AP	2	0	10	0	0	0	0	0	1	0	1	0	1	biliary	1	0	0	0	0	0	0	0	0	0	0	0	0	999999	176	81	26.15
193	Hu, Székesfehérvár, Fejér Megyei Szent György Kórház	2015	66	2	0	1	0	0	HT	1 factor	3	single AP	1	0	29	0	0	0	0	0	0	0	0	0	1	biliary	1	0	0	0	0	0	0	0	0	0	0	0	0	999999	167	78	27.97
192	Hu, Székesfehérvár, Fejér Megyei Szent György Kórház	2015	24	1	1	0	0	0	OB	1 factor	4	single AP	1	0	4	0	0	0	0	0	0	0	0	0	16	other	0	0	0	0	0	0	0	0	0	0	0	0	1	diétahiba	196	150	39.05
189	Hu, Budapest, Bajcsy-Zsilinszky Kórház	2015	52	1	0	0	1	0	HL	1 factor	2	RAP	2	0	14	1	1	0	0	0	0	0	0	0	2	alcoholic	0	1	0	0	0	0	0	0	0	0	0	0	0	999999	172	72	24.34
185	Hu, Budapest, Bajcsy-Zsilinszky Kórház	2015	56	1	0	1	0	0	HT	1 factor	1	RAP	1	0	8	0	0	0	0	0	0	0	0	0	2	alcoholic	0	1	0	0	0	0	0	0	0	0	0	0	0	999999	175	55	17.96
184	Hu, Székesfehérvár, Fejér Megyei Szent György Kórház	2015	50	2	1	0	0	0	OB	1 factor	4	single AP	2	0	23	1	1	0	0	0	0	0	0	0	1	biliary	1	0	0	0	0	0	0	0	0	0	0	0	0	999999	164	84	31.23
182	Hu, Pécs, PTE I.sz. Belgyógyászati Klinika	2015	87	1	0	1	0	0	HT	1 factor	2	RAP	1	0	7	0	0	0	0	0	0	0	0	0	1	biliary	1	0	0	0	0	0	0	0	0	0	0	0	0	999999	175	70	22.86
181	Hu, Pécs, PTE I.sz. Belgyógyászati Klinika	2015	87	1	0	1	0	0	HT	1 factor	2	RAP	1	0	8	0	0	0	0	0	0	0	0	0	1	biliary	1	0	0	0	0	0	0	0	0	0	0	0	0	999999	175	72	23.51
179	Hu, Székesfehérvár, Fejér Megyei Szent György Kórház	2015	32	1	1	0	0	0	OB	1 factor	4	single AP	1	0	10	0	0	0	0	0	0	0	0	0	1	biliary	1	0	0	0	0	0	0	0	0	0	0	0	0	999999	183	133	39.71
176	Hu, Szeged, SZTE SBO	2015	77	2	1	1	1	1	HT+OB+HL+DM	4 factors	4	single AP	1	0	10	0	0	0	0	0	0	0	0	0	1	biliary	1	0	0	0	0	0	0	0	0	0	0	0	0	999999	160	85	33.2
172	Hu, Székesfehérvár, Fejér Megyei Szent György Kórház	2015	67	2	0	1	0	0	HT	1 factor	3	single AP	1	0	9	0	0	0	0	0	0	0	0	0	1	biliary	1	0	0	0	0	0	0	0	0	0	0	0	0	999999	172	86	29.07
170	Hu, Budapest, Bajcsy-Zsilinszky Kórház	2015	95	2	0	1	0	1	HT+DM	2 factor	3	single AP	1	0	5	0	0	0	0	0	0	0	0	0	9	idiopathic	0	0	0	0	0	0	0	0	0	0	0	1	0	999999	150	62	27.56
168	Hu, Budapest, Bajcsy-Zsilinszky Kórház	2015	61	2	0	1	0	0	HT	1 factor	2	single AP	1	0	11	0	0	0	0	0	0	0	0	0	16	other	0	0	0	0	0	0	0	0	0	0	0	999999	1	Vater papilla tu,.	162	58	22.1
167	Hu, Székesfehérvár, Fejér Megyei Szent György Kórház	2015	55	1	0	1	0	1	HT+DM	2 factor	2	single AP	1	0	10	0	0	0	0	0	0	0	0	0	2	alcoholic	0	1	0	0	0	0	0	0	0	0	0	0	0	999999	165	65	23.88
165	Hu, Székesfehérvár, Fejér Megyei Szent György Kórház	2015	39	1	0	1	0	0	HT	1 factor	2	RAP	1	0	6	0	0	0	0	0	0	0	0	0	2	alcoholic	0	1	0	0	0	0	0	0	0	0	0	0	0	999999	170	57	19.72
162	Hu, Budapest, Bajcsy-Zsilinszky Kórház	2015	75	2	0	1	1	1	HT+HL+DM	3 factors	3	single AP	1	0	11	0	0	0	0	0	0	0	0	0	9	idiopathic	0	0	0	0	0	0	0	0	0	0	0	1	0	999999	162	70	26.67
161	Hu, Székesfehérvár, Fejér Megyei Szent György Kórház	2015	62	2	1	1	0	0	HT+OB	2 factor	4	single AP	2	0	20	1	1	0	0	0	0	0	0	0	1	biliary	1	0	0	0	0	0	0	0	0	0	0	0	0	999999	155	79	32.88
159	Hu, Debrecen, DEKK Belgyógyászati Intézet B ép. Gasztroenterológia	2015	56	1	1	1	1	1	HT+OB+HL+DM	4 factors	4	RAP	1	0	6	0	0	0	0	0	0	0	0	0	2	alcoholic	0	1	0	0	0	0	0	0	0	0	0	0	0	999999	180	110	33.95
135	Hu, Budapest, Bajcsy-Zsilinszky Kórház	2015	65	1	0	0	1	0	HL	1 factor	3	CP	1	0	6	0	0	0	0	0	0	0	0	0	2, 16	combined	0	1	0	0	0	0	0	0	0	0	0	0	1	diétahiba	178	87	27.46
127	Hu, Székesfehérvár, Fejér Megyei Szent György Kórház	2015	47	2	1	1	1	0	HT+OB+HL	3 factors	4	RAP	1	0	18	0	0	0	0	0	0	0	0	0	3	hyperlipidaemia	0	0	1	0	0	0	0	0	0	0	0	0	0	999999	156	85	34.93
126	Hu, Székesfehérvár, Fejér Megyei Szent György Kórház	2015	62	2	0	1	1	1	HT+HL+DM	3 factors	2	RAP	1	0	6	0	0	0	0	0	0	0	0	0	3	hyperlipidaemia	0	0	1	0	0	0	0	0	0	0	0	0	0	999999	154	53	22.35
125	Hu, Budapest, Heim Pál Gyermekkórház	2015	18	2	0	0	0	0	No MS factors	No factors	1	RAP	1	0	12	0	0	0	0	0	0	0	0	0	16	other	0	0	0	0	0	0	0	0	0	0	0	0	1	999999	158	42	16.82
121	Hu, Székesfehérvár, Fejér Megyei Szent György Kórház	2015	59	1	0	0	0	0	No MS factors	No factors	3	RAP	2	0	36	1	1	0	0	0	0	0	0	0	2	alcoholic	0	1	0	0	0	0	0	0	0	0	0	0	0	999999	184	85	25.11
117	Hu, Székesfehérvár, Fejér Megyei Szent György Kórház	2015	66	1	0	1	1	1	HT+HL+DM	3 factors	3	single AP	1	0	7	0	0	0	0	0	0	0	0	0	16	other	0	0	0	0	0	0	0	0	0	0	0	0	1	autoimmun eredet esetleg	175	86	28.08
116	Hu, Székesfehérvár, Fejér Megyei Szent György Kórház	2015	66	2	1	1	0	0	HT+OB	2 factor	4	single AP	1	0	5	0	0	0	0	0	0	0	0	0	1	biliary	1	0	0	0	0	0	0	0	0	0	0	0	0	999999	158	89	35.65
115	Hu, Budapest, Bajcsy-Zsilinszky Kórház	2015	29	1	0	0	0	0	No MS factors	No factors	2	single AP	1	0	7	0	0	0	0	0	0	0	0	0	9	idiopathic	0	0	0	0	0	0	0	0	0	0	0	1	0	999999	182	80	24.15
114	Hu, Budapest, Bajcsy-Zsilinszky Kórház	2015	70	1	1	1	0	0	HT+OB	2 factor	4	single AP	1	0	15	0	0	0	0	0	0	0	0	0	1, 2	combined	1	1	0	0	0	0	0	0	0	0	0	0	0	999999	160	95	37.11
113	Hu, Budapest, Bajcsy-Zsilinszky Kórház	2015	71	1	1	0	0	0	OB	1 factor	4	single AP	1	0	7	0	0	0	0	0	0	0	0	0	1, 9	combined	1	0	0	0	0	0	0	0	0	0	0	1	0	999999	178	112	35.35
112	Hu, Budapest, Bajcsy-Zsilinszky Kórház	2015	36	1	0	0	0	0	No MS factors	No factors	2	RAP	1	0	6	0	0	0	0	0	0	0	0	0	2	alcoholic	0	1	0	0	0	0	0	0	0	0	0	0	0	999999	172	72	24.34
110	Hu, Budapest, Bajcsy-Zsilinszky Kórház	2015	36	2	0	0	0	0	No MS factors	No factors	2	single AP	1	0	10	0	0	0	0	0	0	0	0	0	1	biliary	1	0	0	0	0	0	0	0	0	0	0	0	0	999999	162	55	20.96
109	Hu, Debrecen, DEKK Belgyógyászati Intézet B ép. Gasztroenterológia	2015	57	2	1	1	1	0	HT+OB+HL	3 factors	4	single AP	1	0	7	0	0	0	0	0	0	0	0	0	1, 2	combined	1	1	0	0	0	0	0	0	0	0	0	0	0	999999	165	89	32.69
106	Hu, Szeged, SZTE SBO	2014	48	1	0	1	1	0	HT+HL	2 factor	3	single AP	2	0	13	1	0	0	1	0	0	0	0	0	2, 3, 16	alcohol+hyperlipidaemia	0	1	1	0	0	0	0	0	0	0	0	0	1	diétahiba	175	85	27.76
104	Hu, Békéscsaba, Réthy Pál Kórház-Rendelőintézet	2015	79	2	0	1	0	0	HT	1 factor	3	RAP	2	0	32	1	0	1	1	0	0	0	0	0	9	idiopathic	0	0	0	0	0	0	0	0	0	0	0	1	0	999999	165	70	25.71
103	Hu, Szeged, SZTE I. sz. Belgyógyászati Klinika	2015	75	1	0	1	0	1	HT+DM	2 factor	2	single AP	1	0	9	0	0	0	0	0	0	0	0	0	9	idiopathic	0	0	0	0	0	0	0	0	0	0	0	1	0	999999	182	82	24.76
100	Hu, Debrecen, DEKK Belgyógyászati Intézet B ép. Gasztroenterológia	2015	56	1	0	1	1	0	HT+HL	2 factor	3	RAP	1	0	8	0	0	0	0	0	0	0	0	0	2	alcoholic	0	1	0	0	0	0	0	0	0	0	0	0	0	999999	189	99	27.71
98	Hu, Szeged, SZTE I. sz. Belgyógyászati Klinika	2015	38	1	0	0	0	0	No MS factors	No factors	2	single AP	1	0	10	0	0	0	0	0	0	0	0	0	9	idiopathic	0	0	0	0	0	0	0	0	0	0	0	1	0	999999	172	62	20.96
92	Hu, Budapest, Bajcsy-Zsilinszky Kórház	2015	79	2	0	1	0	0	HT	1 factor	3	single AP	1	0	10	0	0	0	0	0	0	0	0	0	1	biliary	1	0	0	0	0	0	0	0	0	0	0	0	0	999999	160	75	29.3
91	Hu, Budapest, Bajcsy-Zsilinszky Kórház	2015	66	1	1	1	0	0	HT+OB	2 factor	4	RAP	1	0	16	0	0	0	0	0	0	0	0	0	1	biliary	1	0	0	0	0	0	0	0	0	0	0	0	0	999999	169	87	30.46
89	Hu, Szeged, SZTE I. sz. Belgyógyászati Klinika	2015	62	2	1	1	1	1	HT+OB+HL+DM	4 factors	4	single AP	1	0	22	0	0	0	0	0	0	0	0	0	9	idiopathic	0	0	0	0	0	0	0	0	0	0	0	1	0	999999	165	90	33.06
79	Hu, Pécs, PTE I.sz. Belgyógyászati Klinika	2015	76	1	0	1	0	0	HT	1 factor	3	single AP	1	0	6	0	0	0	0	0	0	0	0	0	16	other	0	0	0	0	0	0	0	0	0	0	0	0	1	diétahiba	167	75	26.89
77	Hu, Miskolc, B.-A.-Z. Megyei Kórház és Egyetemi Oktató Kórház	2015	33	1	1	1	0	0	HT+OB	2 factor	4	single AP	1	0	3	0	0	0	0	0	0	0	0	0	1	biliary	1	0	0	0	0	0	0	0	0	0	0	0	0	999999	183	125	37.33
72	Hu, Szeged, SZTE I. sz. Belgyógyászati Klinika	2015	47	1	0	0	0	0	No MS factors	No factors	2	RAP	1	0	3	0	0	0	0	0	0	0	0	0	9	idiopathic	0	0	999999	0	0	0	999999	999999	999999	999999	0	1	0	999999	183	83	24.78
70	Hu, Szeged, SZTE I. sz. Belgyógyászati Klinika	2014	46	1	0	1	0	0	HT	1 factor	2	single AP	1	0	6	0	0	0	0	0	0	0	0	0	16	other	0	0	0	0	0	0	0	0	0	0	0	0	1	diétahiba	170	68	23.53
64	Hu, Szeged, SZTE I. sz. Belgyógyászati Klinika	2015	59	2	0	0	0	0	No MS factors	No factors	1	CP	1	0	10	0	0	0	0	0	0	0	0	0	9	idiopathic	0	0	0	0	0	0	0	0	0	0	0	1	0	999999	170	43	14.88
63	Hu, Szeged, SZTE I. sz. Belgyógyászati Klinika	2015	23	1	0	0	0	0	No MS factors	No factors	2	single AP	1	0	6	0	0	0	0	0	0	0	0	0	9	idiopathic	0	0	0	0	0	0	0	0	0	0	0	1	0	999999	175	62	20.24
62	Hu, Szeged, SZTE I. sz. Belgyógyászati Klinika	2014	73	2	1	1	1	1	HT+OB+HL+DM	4 factors	4	single AP	1	0	10	0	0	0	0	0	0	0	0	0	9	idiopathic	0	0	0	0	0	0	0	0	0	0	0	1	0	999999	164	84	31.23
61	Hu, Szeged, SZTE I. sz. Belgyógyászati Klinika	2015	51	2	1	1	0	0	HT+OB	2 factor	4	single AP	1	0	16	0	0	0	0	0	0	0	0	0	8	post ERCP	0	0	0	1	0	0	0	0	0	0	0	0	0	999999	164	95	35.32
60	Hu, Pécs, PTE I.sz. Belgyógyászati Klinika	2015	34	1	0	1	0	0	HT	1 factor	3	single AP	1	0	7	0	0	0	0	0	0	0	0	0	2, 16	combined	0	1	0	0	0	0	0	0	0	0	0	0	1	diétahiba (alkohol fogyasztást követően kialakult pancreatitis)	185	86	25.13
57	Hu, Pécs, PTE I.sz. Belgyógyászati Klinika	2015	40	1	0	0	0	0	No MS factors	No factors	2	RAP	1	0	3	0	0	0	0	0	0	0	0	0	9	idiopathic	0	0	0	0	0	0	0	0	0	0	0	1	0	999999	165	67	24.61
56	Hu, Pécs, PTE I.sz. Belgyógyászati Klinika	2015	40	1	0	0	0	0	No MS factors	No factors	3	single AP	1	0	8	0	0	0	0	0	0	0	0	0	1, 16	combined	1	0	0	0	0	0	0	0	0	0	0	0	1	autoimmun eredet felmerül	165	70	25.71
55	Hu, Szeged, SZTE SBO	2014	73	2	1	1	1	1	HT+OB+HL+DM	4 factors	4	single AP	1	0	7	0	0	0	0	0	0	0	0	0	9	idiopathic	0	0	0	0	0	0	0	0	0	0	0	1	0	999999	158	99	39.66
53	Hu, Szeged, SZTE I. sz. Belgyógyászati Klinika	2014	69	2	0	0	1	0	HL	1 factor	2	single AP	1	0	6	0	0	0	0	0	0	0	0	0	1	biliary	1	0	0	0	0	0	0	0	0	0	0	0	0	999999	156	60	24.65
48	Hu, Szeged, SZTE I. sz. Belgyógyászati Klinika	2015	78	1	1	1	0	0	HT+OB	2 factor	4	single AP	1	0	18	0	0	0	0	0	0	0	0	0	16	other	0	0	0	0	0	0	0	0	0	0	0	0	1	diétahiba	176	100	32.28
43	Hu, Székesfehérvár, Fejér Megyei Szent György Kórház	2015	39	2	0	0	1	0	HL	1 factor	3	single AP	1	0	14	0	0	0	0	0	0	0	0	0	1	biliary	1	0	0	0	0	0	0	0	0	0	0	0	0	999999	168	73	25.86
41	Hu, Pécs, PTE I.sz. Belgyógyászati Klinika	2015	85	2	0	1	0	1	HT+DM	2 factor	2	single AP	1	0	10	0	0	0	0	0	0	0	0	0	8	post ERCP	0	0	0	1	0	0	0	0	0	0	0	0	0	999999	158	50	20.03
40	Hu, Pécs, PTE I.sz. Belgyógyászati Klinika	2015	74	2	1	1	0	0	HT+OB	2 factor	4	single AP	2	0	17	1	1	1	0	0	0	0	0	0	1	biliary	1	0	0	0	0	0	0	0	0	0	0	0	0	999999	165	85	31.22
35	Hu, Székesfehérvár, Fejér Megyei Szent György Kórház	2015	44	1	0	1	0	0	HT	1 factor	3	single AP	1	0	20	0	0	0	0	0	0	0	0	0	2	alcoholic	0	1	0	0	0	0	0	0	0	0	0	0	0	999999	179	84	26.22
33	Hu, Budapest, Bajcsy-Zsilinszky Kórház	2015	40	2	0	0	0	0	No MS factors	No factors	2	single AP	1	0	12	0	0	0	0	0	0	0	0	0	1	biliary	1	0	0	0	0	0	0	0	0	0	0	0	0	999999	178	68	21.46
28	Hu, Debrecen, DEKK Belgyógyászati Intézet B ép. Gasztroenterológia	2015	69	1	0	1	1	0	HT+HL	2 factor	3	single AP	2	0	10	1	1	0	0	0	0	0	0	0	2	alcoholic	0	1	0	0	0	0	0	0	0	0	0	0	0	999999	176	90	29.05
27	Hu, Debrecen, DEKK Belgyógyászati Intézet B ép. Gasztroenterológia	2015	54	1	0	1	0	0	HT	1 factor	2	single AP	1	0	8	0	0	0	0	0	0	0	0	0	2	alcoholic	0	1	0	0	0	0	0	0	0	0	0	0	0	999999	176	65	20.98
23	Hu, Budapest, Bajcsy-Zsilinszky Kórház	2015	47	2	0	0	0	0	No MS factors	No factors	2	single AP	1	0	13	0	0	0	0	0	0	0	0	0	4	drug induced	0	0	0	0	0	0	1	0	0	0	0	0	0	999999	160	62	24.22
22	Hu, Pécs, PTE I.sz. Belgyógyászati Klinika	2015	63	2	1	1	0	1	HT+OB+DM	3 factors	4	single AP	1	0	11	0	0	0	0	0	0	0	0	0	1	biliary	1	0	0	0	0	0	0	0	0	0	0	0	0	999999	165	105	38.57
21	Hu, Pécs, PTE I.sz. Belgyógyászati Klinika	2015	64	2	1	1	0	0	HT+OB	2 factor	4	CP	1	0	12	0	0	0	0	0	0	0	0	0	1	biliary	1	0	0	0	0	0	0	0	0	0	0	0	0	999999	158	84	33.65
20	Hu, Pécs, PTE I.sz. Belgyógyászati Klinika	2014	51	1	0	0	1	0	HL	1 factor	3	single AP	2	0	8	1	1	0	0	0	0	0	0	0	2, 16	combined	0	1	0	0	0	0	0	0	0	0	0	0	1	diétahiba	163	71	26.72
19	Hu, Székesfehérvár, Fejér Megyei Szent György Kórház	2006	50	1	0	0	0	0	No MS factors	No factors	3	RAP	1	0	19	0	0	0	0	0	0	0	0	0	1	biliary	1	0	0	0	0	0	0	0	0	0	0	0	0	999999	182	86	25.96
18	Hu, Pécs, PTE I.sz. Belgyógyászati Klinika	2015	39	1	1	0	0	0	OB	1 factor	4	single AP	1	0	8	0	0	0	0	0	0	0	0	0	1, 2	combined	1	1	0	0	0	0	0	0	0	0	0	0	0	999999	180	128	39.51
17	Hu, Pécs, PTE I.sz. Belgyógyászati Klinika	2015	57	1	1	1	1	1	HT+OB+HL+DM	4 factors	4	single AP	1	0	9	0	0	0	0	0	0	0	0	0	1, 2	combined	1	1	0	0	0	0	0	0	0	0	0	0	0	999999	175	126	41.14
16	Hu, Székesfehérvár, Fejér Megyei Szent György Kórház	2015	82	2	0	1	1	0	HT+HL	2 factor	2	single AP	1	0	7	0	0	0	0	0	0	0	0	0	1	biliary	1	0	0	0	0	0	0	0	0	0	0	0	0	999999	160	60	23.44
15	Hu, Makó, CSMEK Hódmezővásárhely	2015	38	1	0	1	1	0	HT+HL	2 factor	3	RAP	2	0	17	1	1	0	0	0	0	0	0	0	2	alcoholic	0	1	0	0	0	0	0	0	0	0	0	0	0	999999	170	83	28.72
14	Hu, Debrecen, DEKK Belgyógyászati Intézet B ép. Gasztroenterológia	2015	67	1	1	1	0	0	HT+OB	2 factor	4	single AP	1	0	6	0	0	0	0	0	0	0	0	0	1	biliary	1	0	0	0	0	0	0	0	0	0	0	0	0	999999	179	102	31.83
13	Hu, Szombathely, Markusovszky Egyetemi Oktatókórház	2015	67	1	0	1	0	0	HT	1 factor	3	single AP	1	0	9	0	0	0	0	0	0	0	0	0	1	biliary	1	0	0	0	0	0	0	0	0	0	0	0	0	999999	165	76	27.92
12	Hu, Szombathely, Markusovszky Egyetemi Oktatókórház	2015	51	2	0	1	0	0	HT	1 factor	3	single AP	2	0	19	1	1	0	0	0	0	0	0	0	9	idiopathic	0	0	0	0	0	0	0	0	0	0	0	1	0	999999	170	82	28.37
11	Hu, Debrecen, DEKK Belgyógyászati Intézet B ép. Gasztroenterológia	2015	51	2	1	1	1	1	HT+OB+HL+DM	4 factors	4	single AP	1	0	9	0	0	0	0	0	0	0	0	0	1, 2, 16	combined	1	1	0	0	0	0	0	0	0	0	0	0	1	étkezési kihágás, zsíros étel	158	99	39.66
7	Hu, Debrecen, DEKK Belgyógyászati Intézet B ép. Gasztroenterológia	2015	82	2	0	1	0	0	HT	1 factor	2	single AP	1	0	5	0	0	0	0	0	0	0	0	0	9	idiopathic	0	0	0	0	0	0	0	0	0	0	0	1	0	999999	168	61	21.61
6	Hu, Debrecen, DEKK Belgyógyászati Intézet B ép. Gasztroenterológia	2015	74	1	0	1	1	0	HT+HL	2 factor	3	single AP	1	0	8	0	0	0	0	0	0	0	0	0	1	biliary	1	0	0	0	0	0	0	0	0	0	0	0	0	999999	178	95	29.98
2	Hu, Szeged, SZTE I. sz. Belgyógyászati Klinika	2015	56	2	0	0	0	0	No MS factors	No factors	3	RAP	1	0	3	0	0	0	0	0	0	0	0	0	1	biliary	1	0	0	0	0	0	0	0	0	0	0	0	0	999999	158	71	28.44
EASY732	Russia, St. Petersburg, Saint Luke Clinical Hospital	2016	31	1	0		0	0			3	single AP	3	0	87	1	1	0	1	1	1	1	1	0	2	alcoholic	0	1	0	999999	0	0	0	0	0	0	0	0	0	999999	176	87	28.09
EASY692	Turkey, Istanbul, Hospital of Bezmialem Vakif University, School of Medicine, Istanbul, TUrkey	2017	75	1	1		1	0			4	single AP	1	0	3	0	0	0	0	0	0	0	0	0	9	idiopathic	0	0	0	999999	0	0	0	0	0	0	0	1	0	999999	165	86	31.59
EASY691	Turkey, Istanbul, Hospital of Bezmialem Vakif University, School of Medicine, Istanbul, TUrkey	2017	67	2	0		1	0			3	single AP	1	0	3	0	0	0	0	0	0	0	0	0	1	biliary	1	0	0	999999	0	0	0	0	0	0	0	0	0	999999	165	78	28.65
EASY690	Turkey, Istanbul, Hospital of Bezmialem Vakif University, School of Medicine, Istanbul, TUrkey	2017	64	1	0		1	0			3	single AP	1	0	3	0	0	0	0	0	0	0	0	0	2	alcoholic	0	1	0	999999	0	0	0	0	0	0	0	0	0	999999	170	86	29.76
EASY689	Turkey, Istanbul, Hospital of Bezmialem Vakif University, School of Medicine, Istanbul, TUrkey	2017	60	1	0		1	0			3	single AP	1	0	4	0	0	0	0	0	0	0	0	0	1	biliary	1	0	0	999999	0	0	0	0	0	0	0	0	0	999999	168	78	27.64
EASY688	Turkey, Istanbul, Hospital of Bezmialem Vakif University, School of Medicine, Istanbul, TUrkey	2016	82	1	1		1	0			4	single AP	3	0	5	1	1	0	0	0	1	0	0	1	9	idiopathic	0	0	0	999999	0	0	0	0	0	0	0	1	0	999999	175	92	30.04
EASY687	Turkey, Istanbul, Hospital of Bezmialem Vakif University, School of Medicine, Istanbul, TUrkey	2016	58	1	1		0	0			4	single AP	1	0	5	0	0	0	0	0	0	0	0	0	9	idiopathic	0	0	0	999999	0	0	0	0	0	0	0	1	0	999999	170	89	30.8
EASY686	Turkey, Istanbul, Hospital of Bezmialem Vakif University, School of Medicine, Istanbul, TUrkey	2016	67	2	0	1	1	0	HT+HL	2 factor	3	single AP	1	0	3	0	0	0	0	0	0	0	0	0	9	idiopathic	0	0	0	999999	0	0	0	0	0	0	0	1	0	999999	155	68	28.3
EASY685	Turkey, Istanbul, Hospital of Bezmialem Vakif University, School of Medicine, Istanbul, TUrkey	2016	55	2	1		1	0			4	single AP	1	0	6	0	0	0	0	0	0	0	0	0	1	biliary	1	0	0	999999	0	0	0	0	0	0	0	0	0	999999	160	85	33.2
EASY684	Turkey, Istanbul, Hospital of Bezmialem Vakif University, School of Medicine, Istanbul, TUrkey	2016	53	1	0		1	0			3	single AP	1	0	4	0	0	0	0	0	0	0	0	0	1	biliary	1	0	0	999999	0	0	0	0	0	0	0	0	0	999999	180	90	27.78
EASY680	Turkey, Istanbul, Hospital of Bezmialem Vakif University, School of Medicine, Istanbul, TUrkey	2016	37	1	0		0	1			2	single AP	1	0	5	0	0	0	0	0	0	0	0	0	4	drug induced	0	0	0	999999	0	0	1	0	0	0	0	0	0	999999	168	64	22.68
EASY677	Turkey, Istanbul, Hospital of Bezmialem Vakif University, School of Medicine, Istanbul, TUrkey	2016	30	2	0		0	0			3	single AP	1	0	2	0	0	0	0	0	0	0	0	0	1	biliary	1	0	0	999999	0	0	0	0	0	0	0	0	0	999999	164	68	25.28
EASY661	Turkey, Istanbul, Hospital of Bezmialem Vakif University, School of Medicine, Istanbul, TUrkey	2016	56	2	1		1	0			4	single AP	1	0	3	0	0	0	0	0	0	0	0	0	1	biliary	1	0	0	999999	0	0	0	0	0	0	0	0	0	999999	163	90	33.87
EASY659	Turkey, Istanbul, Hospital of Bezmialem Vakif University, School of Medicine, Istanbul, TUrkey	2016	84	2	1		1	1			4	single AP	1	0	3	0	0	0	0	0	0	0	0	0	3	hyperlipidaemia	0	0	1	999999	0	0	0	0	0	0	0	0	0	999999	160	90	35.16
EASY645	Russia, St. Petersburg, Saint Luke Clinical Hospital	2016	49	1	0	1	0	0	HT	1 factor	3	single AP	3	0	15	1	1	0	1	1	1	1	0	0	1	biliary	1	0	0	999999	0	0	0	0	0	0	0	0	0	999999	187	90	25.74
EASY632	Turkey, Istanbul, Hospital of Bezmialem Vakif University, School of Medicine, Istanbul, TUrkey	2016	23	1	0		1	0			2	RAP	2	0	3	1	1	0	0	0	0	0	0	0	3	hyperlipidaemia	0	0	1	999999	0	0	0	0	0	0	0	0	0	999999	180	78	24.07
EASY615	Russia, St. Petersburg, Saint Luke Clinical Hospital	2016	71	2	0		0	0			3	single AP	1	0	8	0	0	0	0	0	0	0	0	0	1	biliary	1	0	0	999999	0	0	0	0	0	0	0	0	0	999999	172	76	25.69
EASY614	Czech Republic, Ostrava, Centrum péče o zažívací trakt, Vítkovická nemocnice a.s.	2015	86	1	0	1	0	0	HT	1 factor	2	single AP	1	0	13	0	0	0	0	0	0	0	0	0	1	biliary	1	0	0	999999	0	0	0	0	0	0	0	0	0	999999	175	65	21.22
EASY608	Turkey, Istanbul, Hospital of Bezmialem Vakif University, School of Medicine, Istanbul, TUrkey	2016	50	2	0		1	0			3	single AP	1	0	5	0	0	0	0	0	0	0	0	0	9	idiopathic	0	0	0	999999	0	0	0	0	0	0	0	1	0	999999	165	80	29.38
EASY607	Turkey, Istanbul, Hospital of Bezmialem Vakif University, School of Medicine, Istanbul, TUrkey	2016	51	1	0		1	0			3	single AP	2	0	5	1	1	0	0	0	1	1	0	0	9	idiopathic	0	0	0	999999	0	0	0	0	0	0	0	1	0	999999	175	90	29.39
EASY604	Turkey, Istanbul, Hospital of Bezmialem Vakif University, School of Medicine, Istanbul, TUrkey	2016	47	1	0		0	0			3	single AP	2	0	6	1	1	0	0	0	0	0	0	0	1	biliary	1	0	0	999999	0	0	0	0	0	0	0	0	0	999999	180	88	27.16
EASY603	Turkey, Istanbul, Hospital of Bezmialem Vakif University, School of Medicine, Istanbul, TUrkey	2016	20	2	0		0	0			3	RAP	2	0	3	1	1	0	0	0	0	0	0	0	1	biliary	1	0	0	999999	0	0	0	0	0	0	0	0	0	999999	167	80	28.69
EASY602	Turkey, Istanbul, Hospital of Bezmialem Vakif University, School of Medicine, Istanbul, TUrkey	2016	81	2	1		0	0			4	single AP	2	0	3	1	1	0	0	0	0	0	0	0	1	biliary	1	0	0	999999	0	0	0	0	0	0	0	0	0	999999	160	80	31.25
EASY601	Turkey, Istanbul, Hospital of Bezmialem Vakif University, School of Medicine, Istanbul, TUrkey	2016	61	1	0		1	1			2	single AP	2	0	3	1	1	0	0	0	0	0	0	0	1	biliary	1	0	0	999999	0	0	0	0	0	0	0	0	0	999999	172	68	22.99
EASY571	Russia, St. Petersburg, Saint Luke Clinical Hospital	2016	47	1	0		0	0			2	single AP	1	0	7	0	0	0	0	0	0	0	0	0	2	alcoholic	0	1	0	999999	0	0	0	0	0	0	0	0	0	999999	175	76	24.82
EASY556	Russia, St. Petersburg, Saint Luke Clinical Hospital	2016	42	1	0	1	0	0	HT	1 factor	3	single AP	1	0	15	0	0	0	0	0	0	0	0	0	9	idiopathic	0	0	0	999999	0	0	0	0	0	0	0	1	0	999999	178	82	25.88
EASY547	Japan, Tokyo, Keio University	2016	42	1	0		0	1			3	single AP	2	0	12	1	1	0	1	0	0	0	0	0	2	alcoholic	0	1	0	999999	0	0	0	0	0	0	0	0	0	999999	161	65	25.08
EASY546	Spain, Sant Pere de Ribes, Gen Surgery, Consorci Sanitari del Garrof	2016	71	2	0	1	0	0	HT	1 factor	2	single AP	1	0	4	0	0	0	0	0	0	0	0	0	1	biliary	1	0	0	999999	0	0	0	0	0	0	0	0	0	999999	158	62	24.84
EASY544	Spain, Sant Pere de Ribes, Gen Surgery, Consorci Sanitari del Garrof	2016	85	2	0	1	0	0	HT	1 factor	2	RAP	1	0	8	0	0	0	0	0	0	0	0	0	1	biliary	1	0	0	999999	0	0	0	0	0	0	0	0	0	999999	159	62	24.52
EASY543	Spain, Sant Pere de Ribes, Gen Surgery, Consorci Sanitari del Garrof	2016	49	1	0		0	0			3	single AP	2	0	10	1	1	0	0	0	0	0	0	0	1	biliary	1	0	0	999999	0	0	0	0	0	0	0	0	0	999999	174	90	29.73
EASY541	Spain, Sant Pere de Ribes, Gen Surgery, Consorci Sanitari del Garrof	2016	84	2	0	1	1	1	HT+HL+DM	3 factors	3	single AP	2	0	11	1	1	0	0	0	1	0	1	0	1	biliary	1	0	0	999999	0	0	0	0	0	0	0	0	0	999999	160	68	26.56
EASY540	Spain, Sant Pere de Ribes, Gen Surgery, Consorci Sanitari del Garrof	2016	46	1	0		1	0			3	RAP	2	0	14	1	1	0	0	0	0	0	0	0	9	idiopathic	0	0	0	999999	0	0	0	0	0	0	0	1	0	999999	185	94	27.47
EASY534	Ukraine, Kiev, Bogomolets National Medical University	2015	43	2	1		0	0			4	single AP	2	0	18	1	1	0	0	0	1	0	0	0	1	biliary	1	0	0	999999	0	0	0	0	0	0	0	0	0	999999	168	95	33.66
EASY533	Ukraine, Kiev, Bogomolets National Medical University	2015	58	2	0		0	0			3	RAP	2	0	10	1	1	0	0	0	0	0	0	0	9, 16	combined	0	0	0	999999	0	0	0	0	0	0	0	1	1	faty food	170	80	27.68
EASY532	Ukraine, Kiev, Bogomolets National Medical University	2015	80	1	0	1	0	0	HT	1 factor	3	single AP	3	1	4	1	1	0	0	1	1	1	1	1	9	idiopathic	0	0	0	999999	0	0	0	0	0	0	0	1	0	999999	160	75	29.3
EASY529	Ukraine, Kiev, Bogomolets National Medical University	2015	36	1	0		0	0			2	single AP	1	0	5	0	0	0	0	0	0	0	0	0	9	idiopathic	0	0	0	999999	0	0	0	0	0	0	0	1	0	999999	176	61	19.69
EASY528	Ukraine, Kiev, Bogomolets National Medical University	2015	56	1	0		0	0			3	RAP	1	0	6	0	0	0	0	0	0	0	0	0	1	biliary	1	0	0	999999	0	0	0	0	0	0	0	0	0	999999	167	74	26.53
EASY525	Ukraine, Kiev, Bogomolets National Medical University	2015	76	2	0	1	0	0	HT	1 factor	3	single AP	1	0	6	0	0	0	0	0	0	0	0	0	9	idiopathic	0	0	0	999999	0	0	0	0	0	0	0	1	0	999999	155	68	28.3
EASY514	Spain, Sant Pere de Ribes, Gen Surgery, Consorci Sanitari del Garrof	2016	69	2	0	1	0	0	HT	1 factor	3	single AP	1	0	4	0	0	0	0	0	0	0	0	0	9	idiopathic	0	0	0	999999	0	0	0	0	0	0	0	1	0	999999	164	72	26.76
EASY510	Spain, Sant Pere de Ribes, Gen Surgery, Consorci Sanitari del Garrof	2016	95	2	0	1	0	0	HT	1 factor	3	single AP	1	0	4	0	0	0	0	0	0	0	0	0	1	biliary	1	0	0	999999	0	0	0	0	0	0	0	0	0	999999	155	65	27.06
EASY507	Spain, Sant Pere de Ribes, Gen Surgery, Consorci Sanitari del Garrof	2016	32	2	1		1	0			4	single AP	3	0	14	1	1	0	1	0	1	1	0	0	1	biliary	1	0	0	999999	0	0	0	0	0	0	0	0	0	999999	160	77	30.08
EASY506	Spain, Sant Pere de Ribes, Gen Surgery, Consorci Sanitari del Garrof	2016	61	1	1	1	1	1	HT+OB+HL+DM	4 factors	4	single AP	1	0	5	0	0	0	0	0	0	0	0	0	2, 16	combined	0	1	0	999999	0	0	0	0	0	0	0	0	1	Duodenum tumor	185	114	33.31
EASY504	Spain, Sant Pere de Ribes, Gen Surgery, Consorci Sanitari del Garrof	2016	55	2	0		0	0			3	single AP	1	0	5	0	0	0	0	0	0	0	0	0	1	biliary	1	0	0	999999	0	0	0	0	0	0	0	0	0	999999	160	64	25
EASY503	Spain, Sant Pere de Ribes, Gen Surgery, Consorci Sanitari del Garrof	2016	52	2	1		0	0			4	single AP	1	0	5	0	0	0	0	0	0	0	0	0	1	biliary	1	0	0	999999	0	0	0	0	0	0	0	0	0	999999	165	98	36
EASY501	Spain, Sant Pere de Ribes, Gen Surgery, Consorci Sanitari del Garrof	2016	82	2	1	1	1	0	HT+OB+HL	3 factors	4	single AP	1	0	6	0	0	0	0	0	0	0	0	0	1	biliary	1	0	0	999999	0	0	0	0	0	0	0	0	0	999999	159	94	37.18
EASY500	Spain, Sant Pere de Ribes, Gen Surgery, Consorci Sanitari del Garrof	2016	57	2	1	1	0	0	HT+OB	2 factor	4	single AP	1	0	8	0	0	0	0	0	0	0	0	0	1	biliary	1	0	0	999999	0	0	0	0	0	0	0	0	0	999999	162	81	30.86
EASY497	Russia, St. Petersburg, Saint Luke Clinical Hospital	2016	44	2	0		0	0			3	single AP	1	0	9	0	0	0	0	0	0	0	0	0	1	biliary	1	0	0	999999	0	0	0	0	0	0	0	0	0	999999	165	70	25.71
EASY496	Russia, St. Petersburg, Saint Luke Clinical Hospital	2016	68	2	1	1	0	1	HT+OB+DM	3 factors	4	RAP	1	0	15	0	0	0	0	0	0	0	0	0	1	biliary	1	0	0	999999	0	0	0	0	0	0	0	0	0	999999	170	95	32.87
EASY493	Russia, St. Petersburg, Saint Luke Clinical Hospital	2016	32	1	0		0	0			2	single AP	2	0	13	1	1	0	0	1	0	0	0	0	1	biliary	1	0	0	999999	0	0	0	0	0	0	0	0	0	999999	180	80	24.69
EASY488	Spain, Sant Pere de Ribes, Gen Surgery, Consorci Sanitari del Garrof	2016	55	1	0	1	1	0	HT+HL	2 factor	2	single AP	1	0	5	0	0	0	0	0	0	0	0	0	1	biliary	1	0	0	999999	0	0	0	0	0	0	0	0	0	999999	170	68	23.53
EASY486	Spain, Sant Pere de Ribes, Gen Surgery, Consorci Sanitari del Garrof	2016	85	1	0		0	0			3	single AP	1	0	7	0	0	0	0	0	0	0	0	0	1	biliary	1	0	0	999999	0	0	0	0	0	0	0	0	0	999999	175	84	27.43
EASY483	Spain, Sant Pere de Ribes, Gen Surgery, Consorci Sanitari del Garrof	2016	40	2	0		0	0			2	single AP	1	0	4	0	0	0	0	0	0	0	0	0	4	drug induced	0	0	0	999999	0	0	1	0	0	0	0	0	0	999999	170	68	23.53
EASY479	Russia, St. Petersburg, Saint Luke Clinical Hospital	2016	66	2	0	1	0	0	HT	1 factor	2	single AP	1	0	10	0	0	0	0	0	0	0	0	0	1	biliary	1	0	0	999999	0	0	0	0	0	0	0	0	0	999999	170	67	23.18
EASY476	Russia, St. Petersburg, Saint Luke Clinical Hospital	2016	53	1	0	1	0	0	HT	1 factor	3	single AP	1	0	15	0	0	0	0	0	0	0	0	0	2	alcoholic	0	1	0	999999	0	0	0	0	0	0	0	0	0	999999	180	90	27.78
EASY467	Latvia, Riga, Gastroenterology, Hepatology and Nutritional Centre, Pauls Stradins Clinical University Hospital	2016	29	1	0		0	0			2	single AP	1	0	5	0	0	0	0	0	0	0	0	0	2	alcoholic	0	1	0	999999	0	0	0	0	0	0	0	0	0	999999	186	83	23.99
EASY458	Spain, Sant Pere de Ribes, Gen Surgery, Consorci Sanitari del Garrof	2016	60	2	0		1	0			3	single AP	1	0	7	0	0	0	0	0	0	0	0	0	3	hyperlipidaemia	0	0	1	999999	0	0	0	0	0	0	0	0	0	999999	165	70	25.71
EASY451	Spain, Sant Pere de Ribes, Gen Surgery, Consorci Sanitari del Garrof	2016	84	1	0	1	0	0	HT	1 factor	3	single AP	1	0	6	0	0	0	0	0	0	0	0	0	1	biliary	1	0	0	999999	0	0	0	0	0	0	0	0	0	999999	170	75	25.95
EASY447	Spain, Sant Pere de Ribes, Gen Surgery, Consorci Sanitari del Garrof	2016	72	1	0	1	0	0	HT	1 factor	2	RAP	1	0	5	0	0	0	0	0	0	0	0	0	1	biliary	1	0	0	999999	0	0	0	0	0	0	0	0	0	999999	167	60	21.51
EASY443	Latvia, Riga, Gastroenterology, Hepatology and Nutritional Centre, Pauls Stradins Clinical University Hospital	2016	37	1	1		0	0			4	single AP	1	0	7	0	0	0	0	0	0	0	0	0	2	alcoholic	0	1	0	999999	0	0	0	0	0	0	0	0	0	999999	177	100	31.92
EASY436	Spain, Sant Pere de Ribes, Gen Surgery, Consorci Sanitari del Garrof	2016	60	2	0		1	0			3	single AP	1	0	2	0	0	0	0	0	0	0	0	0	2	alcoholic	0	1	0	999999	0	0	0	0	0	0	0	0	0	999999	168	72	25.51
EASY435	Spain, Sant Pere de Ribes, Gen Surgery, Consorci Sanitari del Garrof	2016	78	2	0		0	0			3	single AP	1	0	5	0	0	0	0	0	0	0	0	0	1	biliary	1	0	0	999999	0	0	0	0	0	0	0	0	0	999999	154	64	26.99
EASY433	Latvia, Riga, Gastroenterology, Hepatology and Nutritional Centre, Pauls Stradins Clinical University Hospital	2016	44	1	0		1	0			3	single AP	1	0	8	0	0	0	0	0	0	0	0	0	2	alcoholic	0	1	0	999999	0	0	0	0	0	0	0	0	0	999999	183	89	26.58
EASY430	Latvia, Riga, Gastroenterology, Hepatology and Nutritional Centre, Pauls Stradins Clinical University Hospital	2016	41	1	0		0	0			2	CP	1	0	4	0	0	0	0	0	0	0	0	0	2	alcoholic	0	1	0	999999	0	0	0	0	0	0	0	0	0	999999	184	73	21.56
EASY428	Spain, Sant Pere de Ribes, Gen Surgery, Consorci Sanitari del Garrof	2016	35	1	0		0	0			2	CP	1	0	7	0	0	0	0	0	0	0	0	0	2	alcoholic	0	1	0	999999	0	0	0	0	0	0	0	0	0	999999	165	58	21.3
EASY427	Latvia, Riga, Gastroenterology, Hepatology and Nutritional Centre, Pauls Stradins Clinical University Hospital	2016	85	1	0		0	0			3	single AP	1	0	5	0	0	0	0	0	0	0	0	0	1	biliary	1	0	0	999999	0	0	0	0	0	0	0	0	0	999999	164	73	27.14
EASY424	Spain, Sant Pere de Ribes, Gen Surgery, Consorci Sanitari del Garrof	2016	69	2	1		0	0			4	single AP	1	0	4	0	0	0	0	0	0	0	0	0	1	biliary	1	0	0	999999	0	0	0	0	0	0	0	0	0	999999	153	74	31.61
EASY423	Spain, Sant Pere de Ribes, Gen Surgery, Consorci Sanitari del Garrof	2016	72	2	0		0	1			3	single AP	1	0	8	0	0	0	0	0	0	0	0	0	1	biliary	1	0	0	999999	0	0	0	0	0	0	0	0	0	999999	158	72	28.84
EASY419	Latvia, Riga, Gastroenterology, Hepatology and Nutritional Centre, Pauls Stradins Clinical University Hospital	2016	38	1	0		0	0			2	RAP	1	0	4	0	0	0	0	0	0	0	0	0	2	alcoholic	0	1	0	999999	0	0	0	0	0	0	0	0	0	999999	175	75	24.49
EASY413	Latvia, Riga, Gastroenterology, Hepatology and Nutritional Centre, Pauls Stradins Clinical University Hospital	2016	47	1	0	1	1	0	HT+HL	2 factor	3	single AP	1	0	4	0	0	0	0	0	0	0	0	0	2	alcoholic	0	1	0	999999	0	0	0	0	0	0	0	0	0	999999	184	90	26.58
EASY408	Spain, Sant Pere de Ribes, Gen Surgery, Consorci Sanitari del Garrof	2016	74	1	0	1	0	0	HT	1 factor	3	single AP	3	1	1	0	0	0	0	0	1	0	0	0	1	biliary	1	0	0	999999	0	0	0	0	0	0	0	0	0	999999	168	75	26.57
EASY405	Spain, Sant Pere de Ribes, Gen Surgery, Consorci Sanitari del Garrof	2016	53	2	0		0	0			3	single AP	1	0	3	0	0	0	0	0	0	0	0	0	4	drug induced	0	0	0	999999	0	0	1	0	0	0	0	0	0	999999	160	65	25.39
EASY395	Spain, Sant Pere de Ribes, Gen Surgery, Consorci Sanitari del Garrof	2016	58	1	0		1	0			2	single AP	1	0	5	0	0	0	0	0	0	0	0	0	1	biliary	1	0	0	999999	0	0	0	0	0	0	0	0	0	999999	162	60	22.86
EASY393	Spain, Sant Pere de Ribes, Gen Surgery, Consorci Sanitari del Garrof	2016	50	1	0		1	0			2	single AP	1	0	5	0	0	0	0	0	0	0	0	0	1	biliary	1	0	0	999999	0	0	0	0	0	0	0	0	0	999999	165	65	23.88
EASY392	Spain, Sant Pere de Ribes, Gen Surgery, Consorci Sanitari del Garrof	2016	49	1	0		0	1			3	CP	1	0	6	0	0	0	0	0	0	0	0	0	2	alcoholic	0	1	0	999999	0	0	0	0	0	0	0	0	0	999999	178	84	26.51
EASY389	Finland, Helsinki, Helsinki University Central Hospital	2015	48	1	0		0	1			2	CP	1	0	4	0	0	0	0	0	0	0	0	0	2	alcoholic	0	1	0	999999	0	0	0	0	0	0	0	0	0	999999	180	65	20.06
EASY365	Russia, St. Petersburg, Saint Luke Clinical Hospital	2015	37	1	0	1	0	0	HT	1 factor	3	RAP	1	0	9	0	0	0	0	0	0	0	0	0	2	alcoholic	0	1	0	999999	0	0	0	0	0	0	0	0	0	999999	178	82	25.88
EASY359	Latvia, Riga, Gastroenterology, Hepatology and Nutritional Centre, Pauls Stradins Clinical University Hospital	2016	30	1	0		0	0			3	RAP	1	0	6	0	0	0	0	0	0	0	0	0	9	idiopathic	0	0	0	999999	0	0	0	0	0	0	0	1	0	999999	178	92	29.04
EASY333	Russia, St. Petersburg, Saint Luke Clinical Hospital	2015	61	1	1	1	0	1	HT+OB+DM	3 factors	4	single AP	1	0	11	0	0	0	0	0	0	0	0	0	1	biliary	1	0	0	999999	0	0	0	0	0	0	0	0	0	999999	176	100	32.28
EASY319	Lithuania, Vilnius, Vilnius University Hospital Santariskiu Klinikos (Santariškių Klinikos)	2016	23	1	0		0	0			2	single AP	1	0	15	0	0	0	0	0	0	0	0	0	2	alcoholic	0	1	0	999999	0	0	0	0	0	0	0	0	0	999999	181	81	24.72
EASY305	Czech Republic, Ostrava, Centrum péče o zažívací trakt, Vítkovická nemocnice a.s.	2015	22	1	0		0	0			2	single AP	1	0	5	0	0	0	0	0	0	0	0	0	1	biliary	1	0	0	999999	0	0	0	0	0	0	0	0	0	999999	184	84	24.81
EASY303	Czech Republic, Ostrava, Centrum péče o zažívací trakt, Vítkovická nemocnice a.s.	2015	49	2	0	1	0	0	HT	1 factor	3	single AP	1	0	5	0	0	0	0	0	0	0	0	0	2	alcoholic	0	1	0	999999	0	0	0	0	0	0	0	0	0	999999	167	78	27.97
EASY294	Czech Republic, Ostrava, Centrum péče o zažívací trakt, Vítkovická nemocnice a.s.	2015	67	1	1	1	0	0	HT+OB	2 factor	4	single AP	2	0	10	1	1	0	1	0	0	0	0	0	1	biliary	1	0	0	999999	0	0	0	0	0	0	0	0	0	999999	183	115	34.34
EASY292	Belarus, Gomel, Gomel Regional Clinical Hospital	2016	45	1	0		0	1			3	RAP	1	0	8	0	0	0	0	0	0	0	0	0	2	alcoholic	0	1	0	999999	0	0	0	0	0	0	0	0	0	999999	178	90	28.41
EASY291	Czech Republic, Ostrava, Centrum péče o zažívací trakt, Vítkovická nemocnice a.s.	2015	61	2	0		0	0			2	single AP	1	0	8	0	0	0	0	0	0	0	0	0	1	biliary	1	0	0	999999	0	0	0	0	0	0	0	0	0	999999	156	60	24.65
EASY283	Finland, Helsinki, Helsinki University Central Hospital	2015	52	1	0		0	0			3	single AP	1	0	6	0	0	0	0	0	0	0	0	0	2	alcoholic	0	1	0	999999	0	0	0	0	0	0	0	0	0	999999	170	77	26.64
EASY282	Finland, Helsinki, Helsinki University Central Hospital	2015	42	1	0		0	0			3	single AP	1	0	3	0	0	0	0	0	0	0	0	0	2	alcoholic	0	1	0	999999	0	0	0	0	0	0	0	0	0	999999	185	94	27.47
EASY279	Finland, Helsinki, Helsinki University Central Hospital	2015	55	1	0	1	1	0	HT+HL	2 factor	3	single AP	1	0	4	0	0	0	0	0	0	0	0	0	7	anatomical malformation	0	0	0	999999	0	0	0	1	0	0	0	0	0	999999	175	88	28.73
EASY278	Finland, Helsinki, Helsinki University Central Hospital	2015	38	1	0		0	0			3	single AP	1	0	4	0	0	0	0	0	0	0	0	0	2	alcoholic	0	1	0	999999	0	0	0	0	0	0	0	0	0	999999	171	87	29.75
EASY277	Finland, Helsinki, Helsinki University Central Hospital	2015	76	2	1	1	0	0	HT+OB	2 factor	4	single AP	1	0	4	0	0	0	0	0	0	0	0	0	1	biliary	1	0	0	999999	0	0	0	0	0	0	0	0	0	999999	163	89	33.5
EASY275	Finland, Helsinki, Helsinki University Central Hospital	2015	47	1	0		0	0			3	RAP	1	0	3	0	0	0	0	0	0	0	0	0	2	alcoholic	0	1	0	999999	0	0	0	0	0	0	0	0	0	999999	188	93	26.31
EASY273	Finland, Helsinki, Helsinki University Central Hospital	2015	52	2	1	1	0	0	HT+OB	2 factor	4	single AP	1	0	3	0	0	0	0	0	0	0	0	0	9	idiopathic	0	0	0	999999	0	0	0	0	0	0	0	1	0	999999	164	86	31.98
EASY270	Finland, Helsinki, Helsinki University Central Hospital	2015	51	1	0		0	0			3	RAP	1	0	4	0	0	0	0	0	0	0	0	0	2	alcoholic	0	1	0	999999	0	0	0	0	0	0	0	0	0	999999	182	95	28.68
EASY269	Finland, Helsinki, Helsinki University Central Hospital	2015	51	1	1	1	0	0	HT+OB	2 factor	4	RAP	1	0	2	0	0	0	0	0	0	0	0	0	2	alcoholic	0	1	0	999999	0	0	0	0	0	0	0	0	0	999999	175	105	34.29
EASY268	Finland, Helsinki, Helsinki University Central Hospital	2015	47	1	0		0	0			3	RAP	1	0	2	0	0	0	0	0	0	0	0	0	2	alcoholic	0	1	0	999999	0	0	0	0	0	0	0	0	0	999999	179	90	28.09
EASY266	Finland, Helsinki, Helsinki University Central Hospital	2015	71	2	0	1	0	0	HT	1 factor	3	single AP	1	0	2	0	0	0	0	0	0	0	0	0	9	idiopathic	0	0	0	999999	0	0	0	0	0	0	0	1	0	999999	168	74	26.22
EASY261	Romania, Targu Mures, Maros Megyei Sürgősségi Kórház	2016	44	2	0		1	0			3	single AP	2	0	15	1	1	0	0	0	0	0	0	0	2, 3	alcohol+hyperlipidaemia	0	1	1	999999	0	0	0	0	0	0	0	0	0	999999	167	74	26.53
EASY255	Russia, St. Petersburg, Saint Luke Clinical Hospital	2015	34	1	1		0	0			4	single AP	2	0	14	1	0	0	0	1	1	1	0	0	2	alcoholic	0	1	0	999999	0	0	0	0	0	0	0	0	0	999999	175	95	31.02
EASY254	Lithuania, Vilnius, Vilnius University Hospital Santariskiu Klinikos (Santariškių Klinikos)	2016	64	1	1	1	0	0	HT+OB	2 factor	4	single AP	1	0	8	0	0	0	0	0	0	0	0	0	9	idiopathic	0	0	0	999999	0	0	0	0	0	0	0	1	0	999999	170	132	45.67
EASY253	Lithuania, Vilnius, Vilnius University Hospital Santariskiu Klinikos (Santariškių Klinikos)	2016	38	1	0		0	0			2	RAP	2	0	16	1	1	0	1	0	0	0	0	0	9	idiopathic	0	0	0	999999	0	0	0	0	0	0	0	1	0	999999	164	60	22.31
EASY252	Lithuania, Vilnius, Vilnius University Hospital Santariskiu Klinikos (Santariškių Klinikos)	2016	53	1	0		0	0			3	single AP	1	0	9	0	0	0	0	0	0	0	0	0	1	biliary	1	0	0	999999	0	0	0	0	0	0	0	999999	0	999999	180	87	26.85
EASY249	Lithuania, Vilnius, Vilnius University Hospital Santariskiu Klinikos (Santariškių Klinikos)	2016	65	1	0		0	0			3	single AP	1	0	9	0	0	0	0	0	0	0	0	0	9	idiopathic	0	0	0	999999	0	0	0	0	0	0	0	1	0	999999	178	92	29.04
EASY248	Romania, Targu Mures, Maros Megyei Sürgősségi Kórház	2015	40	1	0		1	0			3	RAP	2	0	4	1	1	1	0	0	0	0	0	0	2, 3	alcohol+hyperlipidaemia	0	1	1	999999	0	0	0	0	0	0	0	0	0	999999	172	76	25.69
EASY247	Lithuania, Vilnius, Vilnius University Hospital Santariskiu Klinikos (Santariškių Klinikos)	2015	44	2	1	1	1	0	HT+OB+HL	3 factors	4	RAP	1	0	8	0	0	0	0	0	0	0	0	0	9	idiopathic	0	0	0	999999	0	0	0	0	0	0	0	1	0	999999	172	101	34.14
EASY246	Romania, Targu Mures, Maros Megyei Sürgősségi Kórház	2015	34	1	0		0	0			2	RAP	1	0	5	0	0	0	0	0	0	0	0	0	2	alcoholic	0	1	0	999999	0	0	0	0	0	0	0	0	0	999999	175	65	21.22
EASY244	Romania, Targu Mures, Maros Megyei Sürgősségi Kórház	2015	24	1	0		0	0			2	single AP	1	0	3	0	0	0	0	0	0	0	0	0	9	idiopathic	0	0	0	999999	0	0	0	0	0	0	0	1	0	999999	172	70	23.66
EASY243	Romania, Targu Mures, Maros Megyei Sürgősségi Kórház	2015	41	2	1	1	1	0	HT+OB+HL	3 factors	4	single AP	1	0	8	0	0	0	0	0	0	0	0	0	3	hyperlipidaemia	0	0	1	999999	0	0	0	0	0	0	0	0	0	999999	160	78	30.47
EASY242	Lithuania, Vilnius, Vilnius University Hospital Santariskiu Klinikos (Santariškių Klinikos)	2015	53	2	0	1	0	0	HT	1 factor	2	single AP	1	0	10	0	0	0	0	0	0	0	0	0	9	idiopathic	0	0	0	999999	0	0	0	0	0	0	0	1	0	999999	173	72	24.06
EASY232	Lithuania, Vilnius, Vilnius University Hospital Santariskiu Klinikos (Santariškių Klinikos)	2015	46	1	0		0	0			2	RAP	1	0	8	0	0	0	0	0	0	0	0	0	2	alcoholic	0	1	0	999999	0	0	0	0	0	0	0	0	0	999999	172	62	20.96
EASY203	Lithuania, Vilnius, Vilnius University Hospital Santariskiu Klinikos (Santariškių Klinikos)	2015	39	2	0		0	0			2	RAP	2	0	10	1	1	0	1	0	0	0	0	0	9	idiopathic	0	0	0	999999	0	0	0	0	0	0	0	1	0	999999	158	60	24.03
EASY192	Finland, Helsinki, Helsinki University Central Hospital	2015	37	2	1		0	0			4	single AP	1	0	6	0	0	0	0	0	0	0	0	0	1	biliary	1	0	0	999999	0	0	0	0	0	0	0	0	0	999999	171	110	37.62
EASY191	Finland, Helsinki, Helsinki University Central Hospital	2015	81	2	0	1	1	0	HT+HL	2 factor	2	single AP	1	0	2	0	0	0	0	0	0	0	0	0	1	biliary	1	0	0	999999	0	0	0	0	0	0	0	0	0	999999	162	63	24.01
EASY189	Russia, St. Petersburg, Saint Luke Clinical Hospital	2014	34	1	0		0	0			2	single AP	2	0	18	1	1	0	1	0	1	1	0	0	2	alcoholic	0	1	0	999999	0	0	0	0	0	0	0	0	0	999999	178	70	22.09
EASY184	Finland, Helsinki, Helsinki University Central Hospital	2015	49	2	0		0	0			1	RAP	1	0	3	0	0	0	0	0	0	0	0	0	2	alcoholic	0	1	0	999999	0	0	0	0	0	0	0	0	0	999999	172	54	18.25
EASY182	Finland, Helsinki, Helsinki University Central Hospital	2015	45	1	0		0	1			3	RAP	1	0	4	0	0	0	0	0	0	0	0	0	2	alcoholic	0	1	0	999999	0	0	0	0	0	0	0	0	0	999999	177	84	26.81
EASY181	Lithuania, Vilnius, Vilnius University Hospital Santariskiu Klinikos (Santariškių Klinikos)	2015	27	1	0		0	0			2	RAP	1	0	9	0	0	0	0	0	0	0	0	0	9	idiopathic	0	0	0	999999	0	0	0	0	0	0	0	1	0	999999	171	58	19.84
EASY175	Lithuania, Vilnius, Vilnius University Hospital Santariskiu Klinikos (Santariškių Klinikos)	2015	45	1	0		1	0			2	single AP	2	0	12	1	1	0	1	0	0	0	0	0	2	alcoholic	0	1	0	999999	0	0	0	0	0	0	0	0	0	999999	180	70	21.6
EASY173	Finland, Helsinki, Helsinki University Central Hospital	2015	75	1	0		1	0			1	RAP	3	1	16	1	1	1	1	0	1	1	1	1	2	alcoholic	0	1	0	999999	0	0	0	0	0	0	0	0	0	999999	182	58	17.51
EASY169	Russia, St. Petersburg, Saint Luke Clinical Hospital	2015	28	1	0		0	0			3	single AP	2	0	12	1	1	0	0	1	0	0	0	0	2	alcoholic	0	1	0	999999	0	0	0	0	0	0	0	0	0	999999	172	78	26.37
EASY162	Finland, Helsinki, Helsinki University Central Hospital	2015	54	2	1		1	1			4	single AP	1	0	7	0	0	0	0	0	0	0	0	0	2	alcoholic	0	1	0	999999	0	0	0	0	0	0	0	0	0	999999	165	125	45.91
EASY161	Finland, Helsinki, Helsinki University Central Hospital	2015	57	1	1		0	0			4	single AP	1	0	3	0	0	0	0	0	0	0	0	0	2	alcoholic	0	1	0	999999	0	0	0	0	0	0	0	0	0	999999	190	115	31.86
EASY160	Romania, Targu Mures, Maros Megyei Sürgősségi Kórház	2015	46	1	1		0	0			4	RAP	3	1	20	1	1	0	1	0	1	1	1	1	2	alcoholic	0	1	0	999999	0	0	0	0	0	0	0	0	0	999999	170	95	32.87
EASY156	Lithuania, Vilnius, Vilnius University Hospital Santariskiu Klinikos (Santariškių Klinikos)	2015	32	1	0	1	0	0	HT	1 factor	3	RAP	2	0	13	1	1	0	1	0	0	0	0	0	9	idiopathic	0	0	0	999999	0	0	0	0	0	0	0	1	0	999999	165	80	29.38
EASY155	Romania, Targu Mures, Maros Megyei Sürgősségi Kórház	2015	38	1	0	1	0	0	HT	1 factor	2	RAP	2	0	8	1	1	0	0	0	0	0	0	0	2	alcoholic	0	1	0	999999	0	0	0	0	0	0	0	0	0	999999	165	60	22.04
EASY154	Finland, Helsinki, Helsinki University Central Hospital	2015	53	2	0	1	0	0	HT	1 factor	3	RAP	1	0	3	0	0	0	0	0	0	0	0	0	2	alcoholic	0	1	0	999999	0	0	0	0	0	0	0	0	0	999999	168	72	25.51
EASY142	Czech Republic, Ostrava, Centrum péče o zažívací trakt, Vítkovická nemocnice a.s.	2015	45	1	0		0	0			2	RAP	1	0	7	0	0	0	0	0	0	0	0	0	2	alcoholic	0	1	0	999999	0	0	0	0	0	0	0	0	0	999999	161	53	20.45
EASY141	Romania, Targu Mures, Maros Megyei Sürgősségi Kórház	2015	71	1	0	1	0	0	HT	1 factor	3	RAP	2	1	2	1	1	0	0	0	1	0	1	0	2	alcoholic	0	1	0	999999	0	0	0	0	0	0	0	0	0	999999	187	100	28.6
EASY140	Romania, Targu Mures, Maros Megyei Sürgősségi Kórház	2015	46	1	0		0	0			3	single AP	1	0	5	0	0	0	0	0	0	0	0	0	2	alcoholic	0	1	0	999999	0	0	0	0	0	0	0	0	0	999999	175	85	27.76
EASY139	Romania, Targu Mures, Maros Megyei Sürgősségi Kórház	2015	62	1	0	1	0	0	HT	1 factor	3	single AP	1	0	6	0	0	0	0	0	0	0	0	0	2	alcoholic	0	1	0	999999	0	0	0	0	0	0	0	0	0	999999	172	78	26.37
EASY138	Romania, Targu Mures, Maros Megyei Sürgősségi Kórház	2015	56	2	0	1	0	0	HT	1 factor	3	single AP	2	0	14	1	1	0	1	1	0	0	0	0	1	biliary	1	0	0	999999	0	0	0	0	0	0	0	0	0	999999	169	85	29.76
EASY134	Romania, Targu Mures, Maros Megyei Sürgősségi Kórház	2015	63	1	0		0	0			3	single AP	2	1	3	1	1	0	0	0	0	0	0	0	9	idiopathic	0	0	0	999999	0	0	0	0	0	0	0	1	0	999999	170	85	29.41
EASY133	Finland, Helsinki, Helsinki University Central Hospital	2015	53	2	0		0	0			3	RAP	1	0	3	0	0	0	0	0	0	0	0	0	2	alcoholic	0	1	0	999999	0	0	0	0	0	0	0	0	0	999999	168	79	27.99
EASY132	Finland, Helsinki, Helsinki University Central Hospital	2015	37	1	1	1	1	1	HT+OB+HL+DM	4 factors	4	single AP	1	0	4	0	0	0	0	0	0	0	0	0	2	alcoholic	0	1	0	999999	0	0	0	0	0	0	0	0	0	999999	178	97	30.61
EASY129	Romania, Targu Mures, Maros Megyei Sürgősségi Kórház	2014	45	1	1		0	1			4	single AP	2	0	10	1	1	0	0	0	0	0	0	0	1, 2	combined	1	1	0	999999	0	0	0	0	0	0	0	0	0	999999	172	95	32.11
EASY127	Lithuania, Vilnius, Vilnius University Hospital Santariskiu Klinikos (Santariškių Klinikos)	2015	34	1	1		1	0			4	single AP	2	0	13	1	1	0	1	0	0	0	0	0	2	alcoholic	0	1	0	999999	0	0	0	0	0	0	0	0	0	999999	180	100	30.86
EASY126	Lithuania, Vilnius, Vilnius University Hospital Santariskiu Klinikos (Santariškių Klinikos)	2015	19	2	0		0	0			3	RAP	2	0	11	1	1	0	0	0	0	0	0	0	2	alcoholic	0	1	0	999999	0	0	0	0	0	0	0	0	0	999999	163	72	27.1
EASY125	Finland, Helsinki, Helsinki University Central Hospital	2015	34	1	0		1	0			3	single AP	1	0	3	0	0	0	0	0	0	0	0	0	3	hyperlipidaemia	0	0	1	999999	0	0	0	0	0	0	0	0	0	999999	170	85	29.41
EASY122	Russia, St. Petersburg, Saint Luke Clinical Hospital	2015	61	1	1	1	1	0	HT+OB+HL	3 factors	4	single AP	3	0	23	1	1	0	1	1	1	1	1	1	1, 2	combined	1	1	0	999999	0	0	0	0	0	0	0	0	0	999999	170	107	37.02
EASY121	Finland, Helsinki, Helsinki University Central Hospital	2015	60	2	1	1	1	0	HT+OB+HL	3 factors	4	single AP	1	0	3	0	0	0	0	0	0	0	0	0	9	idiopathic	0	0	0	999999	0	0	0	0	0	0	0	1	0	999999	156	95	39.04
EASY119	Finland, Helsinki, Helsinki University Central Hospital	2015	50	2	0		0	0			2	single AP	1	0	3	0	0	0	0	0	0	0	0	0	2	alcoholic	0	1	0	999999	0	0	0	0	0	0	0	0	0	999999	153	49	20.93
EASY118	Finland, Helsinki, Helsinki University Central Hospital	2015	43	2	0		0	0			2	single AP	1	0	3	0	0	0	0	0	0	0	0	0	1	biliary	1	0	0	999999	0	0	0	0	0	0	0	0	0	999999	162	64	24.39
EASY117	Belarus, Gomel, Gomel Regional Clinical Hospital	2015	50	2	1	1	1	0	HT+OB+HL	3 factors	4	single AP	2	0	10	1	0	0	0	1	1	0	0	1	9	idiopathic	0	0	0	999999	0	0	0	0	0	0	0	1	0	999999	164	112	41.64
EASY113	Russia, St. Petersburg, Saint Luke Clinical Hospital	2014	34	1	1		1	1			4	single AP	2	0	15	1	1	0	0	0	1	1	0	0	2	alcoholic	0	1	0	999999	0	0	0	0	0	0	0	0	0	999999	188	125	35.37
EASY112	Russia, St. Petersburg, Saint Luke Clinical Hospital	2015	84	2	0	1	0	0	HT	1 factor	3	single AP	2	0	11	1	1	0	0	1	0	0	0	0	1	biliary	1	0	0	999999	0	0	0	0	0	0	0	0	0	999999	172	80	27.04
EASY111	Lithuania, Vilnius, Vilnius University Hospital Santariskiu Klinikos (Santariškių Klinikos)	2015	40	1	0		0	1			3	CP	1	0	8	0	0	0	0	0	0	0	0	0	2	alcoholic	0	1	0	999999	0	0	0	0	0	0	0	0	0	999999	172	78	26.37
EASY110	Czech Republic, Ostrava, Centrum péče o zažívací trakt, Vítkovická nemocnice a.s.	2015	40	1	0		0	0			2	RAP	1	0	10	0	0	0	0	0	0	0	0	0	2	alcoholic	0	1	0	999999	0	0	0	0	0	0	0	0	0	999999	176	69	22.28
EASY109	Lithuania, Vilnius, Vilnius University Hospital Santariskiu Klinikos (Santariškių Klinikos)	2015	25	2	0		0	0			2	single AP	1	0	10	0	0	0	0	0	0	0	0	0	1	biliary	1	0	0	999999	0	0	0	0	0	0	0	0	0	999999	166	65	23.59
EASY105	Czech Republic, Ostrava, Centrum péče o zažívací trakt, Vítkovická nemocnice a.s.	2015	54	1	1		0	0			4	single AP	1	0	8	0	0	0	0	0	0	0	0	0	1	biliary	1	0	0	999999	0	0	0	0	0	0	0	0	0	999999	182	107	32.3
EASY103	Czech Republic, Ostrava, Centrum péče o zažívací trakt, Vítkovická nemocnice a.s.	2015	77	1	0	1	1	0	HT+HL	2 factor	3	single AP	2	0	10	1	1	0	0	0	1	0	0	1	1	biliary	1	0	0	999999	0	0	0	0	0	0	0	0	0	999999	172	80	27.04
EASY99	Lithuania, Vilnius, Vilnius University Hospital Santariskiu Klinikos (Santariškių Klinikos)	2015	47	2	1	1	0	0	HT+OB	2 factor	4	single AP	2	0	16	1	1	0	1	0	1	0	0	1	2	alcoholic	0	1	0	999999	0	0	0	0	0	0	0	0	0	999999	160	86	33.59
EASY98	Czech Republic, Ostrava, Centrum péče o zažívací trakt, Vítkovická nemocnice a.s.	2015	58	2	1	1	0	1	HT+OB+DM	3 factors	4	single AP	1	0	8	0	0	0	0	0	0	0	0	0	9	idiopathic	0	0	0	999999	0	0	0	0	0	0	0	1	0	999999	160	86	33.59
EASY97	Finland, Helsinki, Helsinki University Central Hospital	2015	57	1	0		0	0			2	single AP	1	0	3	0	0	0	0	0	0	0	0	0	2	alcoholic	0	1	0	999999	0	0	0	0	0	0	0	0	0	999999	183	80	23.89
EASY95	Czech Republic, Ostrava, Centrum péče o zažívací trakt, Vítkovická nemocnice a.s.	2015	47	1	0		1	0			3	single AP	1	0	6	0	0	0	0	0	0	0	0	0	9	idiopathic	0	0	0	999999	0	0	0	0	0	0	0	1	0	999999	170	81	28.03
EASY94	Lithuania, Vilnius, Vilnius University Hospital Santariskiu Klinikos (Santariškių Klinikos)	2015	41	1	0		0	0			2	single AP	2	0	27	1	1	0	1	0	0	0	0	0	2	alcoholic	0	1	0	999999	0	0	0	0	0	0	0	0	0	999999	188	80	22.63
EASY80	Lithuania, Vilnius, Vilnius University Hospital Santariskiu Klinikos (Santariškių Klinikos)	2015	34	1	0		1	0			3	RAP	1	0	12	0	0	0	0	0	0	0	0	0	3	hyperlipidaemia	0	0	1	999999	0	0	0	0	0	0	0	0	0	999999	181	97	29.61
EASY76	Lithuania, Vilnius, Vilnius University Hospital Santariskiu Klinikos (Santariškių Klinikos)	2015	49	1	0		0	0			2	RAP	1	0	6	0	0	0	0	0	0	0	0	0	2	alcoholic	0	1	0	999999	0	0	0	0	0	0	0	0	0	999999	178	75	23.67
EASY75	Lithuania, Vilnius, Vilnius University Hospital Santariskiu Klinikos (Santariškių Klinikos)	2015	40	1	0	1	0	0	HT	1 factor	1	CP	1	0	10	0	0	0	0	0	0	0	0	0	9	idiopathic	0	0	0	999999	0	0	0	0	0	0	0	1	0	999999	176	50	16.14
EASY73	Lithuania, Vilnius, Vilnius University Hospital Santariskiu Klinikos (Santariškių Klinikos)	2015	64	2	0		0	0			3	RAP	1	0	8	0	0	0	0	0	0	0	0	0	1	biliary	1	0	0	999999	0	0	0	0	0	0	0	0	0	999999	157	71	28.8
EASY71	Lithuania, Vilnius, Vilnius University Hospital Santariskiu Klinikos (Santariškių Klinikos)	2015	32	1	0		0	0			2	CP	1	0	11	0	0	0	0	0	0	0	0	0	9	idiopathic	0	0	0	999999	0	0	0	0	0	0	0	1	0	999999	170	62	21.45
EASY69	Lithuania, Vilnius, Vilnius University Hospital Santariskiu Klinikos (Santariškių Klinikos)	2015	48	1	0		0	0			2	single AP	1	0	12	0	0	0	0	0	0	0	0	0	9	idiopathic	0	0	0	999999	0	0	0	0	0	0	0	1	0	999999	183	79	23.59
EASY68	Lithuania, Vilnius, Vilnius University Hospital Santariskiu Klinikos (Santariškių Klinikos)	2015	33	1	0		0	0			3	RAP	1	0	8	0	0	0	0	0	0	0	0	0	9	idiopathic	0	0	0	999999	0	0	0	0	0	0	0	1	0	999999	188	95	26.88
EASY67	Lithuania, Vilnius, Vilnius University Hospital Santariskiu Klinikos (Santariškių Klinikos)	2015	26	1	0		0	0			2	single AP	1	0	9	0	0	0	0	0	0	0	0	0	2	alcoholic	0	1	0	999999	0	0	0	0	0	0	0	0	0	999999	187	86	24.59
EASY66	Lithuania, Vilnius, Vilnius University Hospital Santariskiu Klinikos (Santariškių Klinikos)	2015	28	1	0		0	0			2	RAP	1	0	6	0	0	0	0	0	0	0	0	0	2	alcoholic	0	1	0	999999	0	0	0	0	0	0	0	0	0	999999	175	60	19.59
EASY62	Lithuania, Vilnius, Vilnius University Hospital Santariskiu Klinikos (Santariškių Klinikos)	2015	29	2	0		0	0			2	single AP	1	0	9	0	0	0	0	0	0	0	0	0	2	alcoholic	0	1	0	999999	0	0	0	0	0	0	0	0	0	999999	158	52	20.83
EASY61	Lithuania, Vilnius, Vilnius University Hospital Santariskiu Klinikos (Santariškių Klinikos)	2015	25	1	0		0	0			3	single AP	2	0	11	1	1	0	0	0	0	0	0	0	2	alcoholic	0	1	0	999999	0	0	0	0	0	0	0	0	0	999999	176	84	27.12
EASY60	Lithuania, Vilnius, Vilnius University Hospital Santariskiu Klinikos (Santariškių Klinikos)	2015	48	1	0	1	0	0	HT	1 factor	3	RAP	1	0	6	0	0	0	0	0	0	0	0	0	2	alcoholic	0	1	0	999999	0	0	0	0	0	0	0	0	0	999999	187	104	29.74
EASY55	Lithuania, Vilnius, Vilnius University Hospital Santariskiu Klinikos (Santariškių Klinikos)	2015	56	2	1		0	0			4	single AP	1	0	9	0	0	0	0	0	0	0	0	0	1	biliary	1	0	0	999999	0	0	0	0	0	0	0	0	0	999999	159	76	30.06
EASY51	Belarus, Gomel, Gomel Regional Clinical Hospital	2015	70	2	0	1	0	0	HT	1 factor	3	single AP	3	1	20	1	1	0	0	0	1	1	0	1	2	alcoholic	0	1	0	999999	0	0	0	0	0	0	0	999999	0	999999	175	90	29.39
EASY45	Belarus, Gomel, Gomel Regional Clinical Hospital	2015	33	1	0		0	0			3	RAP	2	0	10	1	1	0	0	1	0	0	0	0	9	idiopathic	0	0	0	999999	0	0	0	0	0	0	0	1	0	999999	168	82	29.05
EASY42	Belarus, Gomel, Gomel Regional Clinical Hospital	2015	34	2	0		0	0			2	single AP	2	0	5	1	1	0	0	1	0	0	0	0	2	alcoholic	0	1	0	999999	0	0	0	0	0	0	0	0	0	999999	168	61	21.61
EASY41	Belarus, Gomel, Gomel Regional Clinical Hospital	2015	24	2	0		0	0			2	single AP	1	0	7	0	0	0	0	0	0	0	0	0	2	alcoholic	0	1	0	999999	0	0	0	0	0	0	0	0	0	999999	178	63	19.88
EASY37	Belarus, Gomel, Gomel Regional Clinical Hospital	2015	47	2	0		0	0			2	CP	2	0	6	1	1	0	0	1	0	0	0	0	2	alcoholic	0	1	0	999999	0	0	0	0	0	0	0	0	0	999999	177	62	19.79
EASY30	Romania, Targu Mures, Maros Megyei Sürgősségi Kórház	2014	60	1	0	1	0	0	HT	1 factor	3	single AP	1	0	5	0	0	0	0	0	0	0	0	0	9	idiopathic	0	0	0	999999	0	0	0	0	0	0	0	1	0	999999	174	84	27.74
EASY29	Romania, Targu Mures, Maros Megyei Sürgősségi Kórház	2014	72	1	0	1	0	0	HT	1 factor	2	single AP	1	0	8	0	0	0	0	0	0	0	0	0	1, 9	combined	1	0	0	999999	0	0	0	0	0	0	0	1	0	999999	170	69	23.88
EASY28	Romania, Targu Mures, Maros Megyei Sürgősségi Kórház	2014	65	2	0	1	0	0	HT	1 factor	2	CP	2	0	7	1	1	0	0	0	0	0	0	0	9	idiopathic	0	0	0	999999	0	0	0	0	0	0	0	1	0	999999	160	63	24.61
EASY27	Romania, Targu Mures, Maros Megyei Sürgősségi Kórház	2014	44	1	0		0	0			3	RAP	2	0	6	1	1	0	0	0	0	0	0	0	2	alcoholic	0	1	0	999999	0	0	0	0	0	0	0	0	0	999999	174	80	26.42
EASY26	Romania, Targu Mures, Maros Megyei Sürgősségi Kórház	2014	39	1	0		0	0			3	CP	1	0	8	0	0	0	0	0	0	0	0	0	9	idiopathic	0	0	0	999999	0	0	0	0	0	0	0	1	0	999999	170	80	27.68
EASY23	Romania, Targu Mures, Maros Megyei Sürgősségi Kórház	2014	58	2	0		0	0			3	single AP	1	0	6	0	0	0	0	0	0	0	0	0	1	biliary	1	0	0	999999	0	0	0	0	0	0	0	0	0	999999	153	70	29.9
EASY22	Romania, Targu Mures, Maros Megyei Sürgősségi Kórház	2014	64	1	1	1	0	1	HT+OB+DM	3 factors	4	single AP	1	0	7	0	0	0	0	0	0	0	0	0	1	biliary	1	0	0	999999	0	0	0	0	0	0	0	0	0	999999	165	100	36.73
EASY21	Romania, Targu Mures, Maros Megyei Sürgősségi Kórház	2014	78	2	0	1	0	0	HT	1 factor	3	single AP	2	0	7	1	1	0	1	1	0	0	0	0	9	idiopathic	0	0	0	999999	0	0	0	0	0	0	0	1	0	999999	168	74	26.22
EASY20	Romania, Targu Mures, Maros Megyei Sürgősségi Kórház	2014	45	1	0		0	0			2	single AP	2	0	15	1	0	0	1	0	0	0	0	0	9	idiopathic	0	0	0	999999	0	0	0	0	0	0	0	1	0	999999	172	65	21.97
EASY19	Romania, Targu Mures, Maros Megyei Sürgősségi Kórház	2014	40	1	0		1	1			3	single AP	2	0	13	1	1	0	0	0	0	0	0	0	3	hyperlipidaemia	0	0	1	999999	0	0	0	0	0	0	0	0	0	999999	170	85	29.41
EASY18	Romania, Targu Mures, Maros Megyei Sürgősségi Kórház	2015	66	2	0		1	1			3	single AP	1	0	10	0	0	0	0	0	0	0	0	0	3	hyperlipidaemia	0	0	1	999999	0	0	0	0	0	0	0	0	0	999999	165	80	29.38
EASY17	Romania, Targu Mures, Maros Megyei Sürgősségi Kórház	2015	52	1	0	1	0	0	HT	1 factor	2	single AP	1	0	6	0	0	0	0	0	0	0	0	0	1	biliary	1	0	0	999999	0	0	0	0	0	0	0	0	0	999999	176	74	23.89
EASY16	Romania, Targu Mures, Maros Megyei Sürgősségi Kórház	2015	54	1	0		0	0			2	single AP	1	0	7	0	0	0	0	0	0	0	0	0	2	alcoholic	0	1	0	999999	0	0	0	0	0	0	0	0	0	999999	172	70	23.66
EASY15	Romania, Targu Mures, Maros Megyei Sürgősségi Kórház	2015	40	1	0	1	1	0	HT+HL	2 factor	3	RAP	2	0	10	1	1	0	0	1	0	0	0	0	2, 3	alcohol+hyperlipidaemia	0	1	1	999999	0	0	0	0	0	0	0	0	0	999999	180	90	27.78
EASY14	Romania, Targu Mures, Maros Megyei Sürgősségi Kórház	2015	41	1	0		0	0			2	single AP	1	0	5	0	0	0	0	0	0	0	0	0	2	alcoholic	0	1	0	999999	0	0	0	0	0	0	0	0	0	999999	170	72	24.91
EASY13	Romania, Targu Mures, Maros Megyei Sürgősségi Kórház	2015	37	1	0		0	0			2	single AP	2	0	6	1	1	0	0	0	0	0	0	0	2	alcoholic	0	1	0	999999	0	0	0	0	0	0	0	0	0	999999	178	68	21.46
EASY12	Romania, Targu Mures, Maros Megyei Sürgősségi Kórház	2015	49	2	1	1	0	0	HT+OB	2 factor	4	single AP	1	0	9	0	0	0	0	0	0	0	0	0	1	biliary	1	0	0	999999	0	0	0	0	0	0	0	0	0	999999	165	120	44.08
EASY10	Romania, Targu Mures, Maros Megyei Sürgősségi Kórház	2015	23	1	0		0	0			2	single AP	2	0	6	1	1	0	0	0	0	0	0	0	2	alcoholic	0	1	0	999999	0	0	0	0	0	0	0	0	0	999999	165	60	22.04
EASY9	Romania, Targu Mures, Maros Megyei Sürgősségi Kórház	2015	50	1	1	1	1	0	HT+OB+HL	3 factors	4	RAP	2	0	9	1	1	0	0	1	0	0	0	0	2, 3	alcohol+hyperlipidaemia	0	1	1	999999	0	0	0	0	0	0	0	0	0	999999	170	98	33.91
EASY8	Romania, Targu Mures, Maros Megyei Sürgősségi Kórház	2015	73	1	0	1	0	1	HT+DM	2 factor	2	single AP	2	0	7	1	1	0	0	0	0	0	0	0	1	biliary	1	0	0	999999	0	0	0	0	0	0	0	0	0	999999	169	69	24.16
EASY7	Romania, Targu Mures, Maros Megyei Sürgősségi Kórház	2015	37	1	0		1	0			3	single AP	2	0	8	1	1	0	0	1	0	0	0	0	2, 3	alcohol+hyperlipidaemia	0	1	1	999999	0	0	0	0	0	0	0	0	0	999999	172	82	27.72
EASY6	Romania, Targu Mures, Maros Megyei Sürgősségi Kórház	2015	54	2	1	1	0	0	HT+OB	2 factor	4	single AP	1	0	6	0	0	0	0	0	0	0	0	0	1	biliary	1	0	0	999999	0	0	0	0	0	0	0	0	0	999999	150	70	31.11
EASY3	Romania, Targu Mures, Maros Megyei Sürgősségi Kórház	2014	43	1	0		0	0			3	single AP	1	0	7	0	0	0	0	0	0	0	0	0	2, 9	combined	0	1	0	999999	0	0	0	0	0	0	0	1	0	999999	178	84	26.51
